# Supplementary material for: Integron-Mediated Antimicrobial Resistance and Virulence Factors in Salmonella Typhimurium Isolated from Poultry
Source: Animals (Basel). 2024 Dec 2;14(23):3483. doi: 10.3390/ani14233483 (PMC11640015; doi:10.3390/ani14233483)
Supplement: Supplementary file 1 [file animals-14-03483-s001.zip]

Archive with 1 entries (1 files):
- animals-3319130-supplementary.xlsx
