# Supplementary material for: Integron-Mediated Antimicrobial Resistance and Virulence Factors in Salmonella Typhimurium Isolated from Poultry
Source: Animals (Basel). 2024 Dec 2;14(23):3483. doi: 10.3390/ani14233483 (PMC11640015; doi:10.3390/ani14233483)
Supplement: Supplementary file 1 [file animals-14-03483-s001.zip › animals-3319130-supplementary.xlsx]

## Sheet: AMR genes from MEGARes
AMR genes of Chromosome:
Gene Class	Sequence Name	Integron (+)			Integron (-)
		I-1	I-2	I-3	NI-1	NI-2	NI-3	NI-4	NI-5	NI-6	NI-7	NI-8	NI-9	NI-10	NI-11	NI-12	NI-13	NI-14	NI-15	NI-16	NI-17	NI-18	NI-19	NI-20	NI-21	NI-22	NI-23
Aminocoumarin	ACou|NC_003197.1.1254704|Aminocoumarins|Aminocoumarin-resistant_DNA_topoisomerases|PARE|RequiresSNPConfirmation	Y	Y	Y	Y	Y	Y	Y	Y	Y	Y	Y	Y	Y	Y	Y	Y	Y	Y	Y	Y	Y	Y	Y	Y	Y	Y
Aminoglycoside	AGly|Aac6-Iaa|NC_003197|1707358-1707795|438|Aminoglycosides|Aminoglycoside_N-acetyltransferases|AAC6-PRIME	Y	Y	Y	Y	Y	Y	Y	Y	Y	Y	Y	Y	Y	Y	Y	Y	Y	Y	Y	Y	Y	Y	Y	Y	Y	Y
	AGly|aph3-prime-Ia_1_V00359|Aminoglycosides|Aminoglycoside_O-phosphotransferases|APH3-PRIME	N	N	N	N	N	Y	N	N	N	N	N	N	N	N	N	N	N	N	N	N	N	N	N	N	N	N
	706|X04555.1|X04555|Aminoglycosides|Aminoglycoside_O-nucleotidyltransferases|ANT2-DPRIME	Y	Y	Y	N	N	N	N	N	N	N	N	N	Y	N	N	N	N	N	N	N	N	N	N	N	N	N
	928|X15852.1|X15852|Aminoglycosides|Aminoglycoside_N-acetyltransferases|AAC3	Y	N	N	N	N	N	N	N	N	N	N	N	Y	N	N	N	N	N	N	N	N	N	N	N	N	N
	932|L06157.1|PSEAAC3IB|Aminoglycosides|Aminoglycoside_N-acetyltransferases|AAC3-PRIME	Y	Y	Y	N	N	N	N	N	N	N	N	N	Y	N	N	N	N	N	N	N	N	N	N	N	N	N
	AGly|AF355189.1|gene2|1|Aminoglycosides|Aminoglycoside_N-acetyltransferases|AAC3-PRIME	Y	Y	Y	N	N	N	N	N	N	N	N	N	Y	N	N	N	N	N	N	N	N	N	N	N	N	N
	CARD|phgb|NC_010410|3621491-3622283|ARO:3002601|aadA|Aminoglycosides|Aminoglycoside_O-nucleotidyltransferases|ANT3-DPRIME	Y	Y	Y	N	N	N	N	N	N	N	N	N	N	N	N	N	N	N	N	N	N	N	N	N	N	N
	503|FJ848785.1|FJ848785|Aminoglycosides|Aminoglycoside_N-acetyltransferases|AAC3	N	Y	N	N	N	N	N	N	N	N	N	N	N	N	N	N	N	N	N	N	N	N	N	N	N	N
	AGly|aadA1_1_X02340|Aminoglycosides|Aminoglycoside_O-nucleotidyltransferases|ANT3-DPRIME	N	N	N	N	N	N	N	N	N	N	N	N	Y	N	N	N	N	N	N	N	N	N	N	N	N	N
	AGly|AadA1-pm|JQ690540|7968-8798|831|Aminoglycosides|Aminoglycoside_O-nucleotidyltransferases|ANT3-DPRIME	N	N	N	N	N	N	N	N	N	N	N	N	Y	N	N	N	N	N	N	N	N	N	N	N	N	N
Bacitracin	CARD|phgb|U00096|3203309-3204131|ARO:3002986|bacA|Bacitracin|Undecaprenyl_pyrophosphate_phosphatase|BACA	Y	Y	Y	Y	Y	Y	Y	Y	Y	Y	Y	Y	Y	Y	Y	Y	Y	Y	Y	Y	Y	Y	Y	Y	Y	Y
Beta Lactam	gi|6137225|gb|AF189721.1|betalactams|Class_A_betalactamases|CTX	N	N	N	N	Y	N	N	N	N	N	N	N	N	N	N	N	N	N	N	N	N	N	N	N	N	N
	614|HQ875016.1|HQ875016|betalactams|Class_D_betalactamases|OXA	Y	Y	Y	N	N	N	N	N	N	N	N	N	Y	N	N	N	N	N	N	N	N	N	N	N	N	N
	gi|13310176|gb|AF329699.1|betalactams|Class_A_betalactamases|GES	Y	Y	Y	N	N	N	N	N	N	N	N	N	N	N	N	N	N	N	N	N	N	N	N	N	N	N
	gi|22758830|gb|AY135661.1|betalactams|Class_B_betalactamases|VIM	Y	N	N	N	N	N	N	N	N	N	N	N	N	N	N	N	N	N	N	N	N	N	N	N	N	N
	gi|233319|gb|S46063.1|betalactams|Class_A_betalactamases|CARB	Y	Y	N	N	N	N	N	N	N	N	N	N	Y	N	N	N	N	N	N	N	N	N	N	N	N	N
	gi|403309640|gb|JQ002629.1|betalactams|Class_B_betalactamases|IMP	Y	Y	Y	N	N	N	N	N	N	N	N	N	N	N	N	N	N	N	N	N	N	N	N	N	N	N
	gi|62736339|gb|AY553332.1|betalactams|Class_B_betalactamases|IMP	Y	Y	Y	N	N	N	N	N	N	N	N	N	N	N	N	N	N	N	N	N	N	N	N	N	N	N
	Bla|AY605049.2|gene1|betalactams|Class_B_betalactamases|VIM	N	Y	Y	N	N	N	N	N	N	N	N	N	Y	N	N	N	N	N	N	N	N	N	N	N	N	N
	Bla|NC_010558.1.6276043|betalactams|Class_A_betalactamases|TEM	N	Y	N	N	N	N	N	N	N	N	N	N	Y	N	N	N	N	N	N	N	N	N	N	N	N	N
	gi|3004512|gb|U14749.1|PAU14749|betalactams|Class_A_betalactamases|CARB	N	N	Y	N	N	N	N	N	N	N	N	N	N	N	N	N	N	N	N	N	N	N	N	N	N	N
	Bla|AJ420864.1|gene1|betalactams|Class_B_betalactamases|IMP	N	N	N	N	N	N	N	N	N	N	N	N	Y	N	N	N	N	N	N	N	N	N	N	N	N	N
	gi|388891770|gb|JQ772478.1|betalactams|Class_A_betalactamases|GES	N	N	N	N	N	N	N	N	N	N	N	N	Y	N	N	N	N	N	N	N	N	N	N	N	N	N
Daptomycin	CARD|pvgb|NC_002952|594518-598142|ARO:3003291|Staphylococcus|Lipopeptides|Daptomycin-resistant_beta-subunit_of_RNA_polymerase_RpoC|RPOC|RequiresSNPConfirmation	N	N	N	Y	N	N	N	N	N	N	N	N	N	N	N	N	N	N	N	N	N	N	N	N	N	N
Elfamycin	CARD|pvgb|AE014075|3901532-3902762|ARO:3003438|Escherichia|Elfamycins|EF-Tu_inhibition|TUFAB|RequiresSNPConfirmation	Y	Y	Y	Y	Y	Y	Y	Y	Y	Y	Y	Y	Y	Y	Y	Y	Y	Y	Y	Y	Y	Y	Y	Y	Y	Y
Fluoroquinolone	CARD|pvgb|NC_003197|3343961-3345854|ARO:3003317|Salmonella|Fluoroquinolones|Fluoroquinolone-resistant_DNA_topoisomerases|parE|RequiresSNPConfirmation	Y	Y	Y	Y	Y	Y	Y	Y	Y	Y	Y	Y	Y	Y	Y	Y	Y	Y	Y	Y	Y	Y	Y	Y	Y	Y
	CARD|pvgb|NC_003197|4038854-4041269|ARO:3003307|Salmonella|Fluoroquinolones|Fluoroquinolone-resistant_DNA_topoisomerases|GYRB|RequiresSNPConfirmation	Y	Y	Y	Y	Y	Y	Y	Y	Y	Y	Y	Y	Y	Y	Y	Y	Y	Y	Y	Y	Y	Y	Y	Y	Y	Y
	Flq|NC_003197.1.1253794|Fluoroquinolones|Fluoroquinolone-resistant_DNA_topoisomerases|GYRA|RequiresSNPConfirmation	Y	Y	Y	Y	Y	Y	Y	Y	Y	Y	Y	Y	Y	Y	Y	Y	Y	Y	Y	Y	Y	Y	Y	Y	Y	Y
	Flq|NC_003197.1.1254697|Fluoroquinolones|Fluoroquinolone-resistant_DNA_topoisomerases|PARC|RequiresSNPConfirmation	Y	Y	Y	Y	Y	Y	Y	Y	Y	Y	Y	Y	Y	Y	Y	Y	Y	Y	Y	Y	Y	Y	Y	Y	Y	Y
Linezolid	64|L36601.1|STMOLEB|MLS|ABC_transporter|OLEB	Y	Y	Y	Y	Y	Y	Y	Y	Y	Y	Y	Y	Y	Y	Y	Y	Y	Y	Y	Y	Y	Y	Y	Y	Y	Y
Phenicol	Phe|CatB4|EU935739|59054-59602|549|Phenicol|Chloramphenicol_acetyltransferases|CATB|RequiresSNPConfirmation	Y	Y	N	N	N	N	N	N	N	N	N	N	N	N	N	N	N	N	N	N	N	N	N	N	N	N
Rifampin	Rif|NC_003197.1.1255679|Rifampin|Rifampin-resistant_beta-subunit_of_RNA_polymerase_RpoB|RPOB|RequiresSNPConfirmation	Y	Y	Y	Y	Y	Y	Y	Y	Y	Y	Y	Y	Y	Y	Y	Y	Y	Y	Y	Y	Y	Y	Y	Y	Y	Y
	1402|FM207631.1|FM207631|Rifampin|Rifampin_ADP-ribosyltransferase_Arr|ARR	Y	Y	Y	N	N	N	N	N	N	N	N	N	Y	N	N	N	N	N	N	N	N	N	N	N	N	N
Sulfonamide	Sul|NC_003197.1.1254818|Sulfonamides|Sulfonamide-resistant_dihydropteroate_synthases|FOLP|RequiresSNPConfirmation	Y	Y	N	Y	Y	Y	Y	Y	Y	Y	Y	Y	Y	Y	Y	Y	Y	Y	Y	Y	Y	Y	Y	Y	Y	Y
	892|AJ746361.2|AJ746361|Sulfonamides|Sulfonamide-resistant_dihydropteroate_synthases|SULII	N	N	Y	N	N	N	N	N	N	N	N	N	N	N	N	N	N	N	N	N	N	N	N	N	N	N
	Sul|AY758206.1|gene7|Sulfonamides|Sulfonamide-resistant_dihydropteroate_synthases|SULI	N	N	Y	N	N	N	N	N	N	N	N	N	N	N	N	N	N	N	N	N	N	N	N	N	N	N
	Sul|NC_011586.7045179|Sulfonamides|Sulfonamide-resistant_dihydropteroate_synthases|FOLP|RequiresSNPConfirmation	N	N	Y	N	N	N	N	N	N	N	N	N	N	N	N	N	N	N	N	N	N	N	N	N	N	N
	CARD|phgb|AY055428|20268-21084|ARO:3000412|sul2|Sulfonamides|Sulfonamide-resistant_dihydropteroate_synthases|SULII	N	N	N	N	N	N	N	N	N	N	N	N	Y	N	N	N	N	N	N	N	N	N	N	N	N	N
Tetracycline	Tet|TetA|JX424423|94438-95712|1275|Tetracyclines|Tetracycline_resistance_major_facilitator_superfamily_MFS_efflux_pumps|TETA	Y	Y	Y	N	N	N	Y	Y	Y	Y	Y	N	N	N	N	N	N	N	N	N	N	N	N	N	N	N
	Tet|TetR|HF545434|53576-54226|651|Tetracyclines|Tetracycline_transcriptional_repressor|TETR|RequiresSNPConfirmation	Y	Y	Y	N	N	N	Y	Y	Y	Y	Y	N	N	N	N	N	N	N	N	N	N	N	N	N	N	N
Trimethoprim	1161|FR748153.1|FR748153|Trimethoprim|Dihydrofolate_reductase|DHFR|RequiresSNPConfirmation	N	N	N	N	N	N	N	N	N	N	N	N	Y	N	N	N	N	N	N	N	N	N	N	N	N	N
	CARD|phgb|NC_010410|3676915-3677389|ARO:3002854|dfrA1|Trimethoprim|Dihydrofolate_reductase|DFRA	N	N	N	N	N	N	N	N	N	N	N	N	Y	N	N	N	N	N	N	N	N	N	N	N	N	N
Multidrug Resistance	2|AY769962.1|AY769962|Multi-drug_resistance|Multi-drug_efflux_pumps|ADEB	Y	Y	Y	Y	Y	Y	Y	Y	Y	Y	Y	Y	Y	Y	Y	Y	Y	Y	Y	Y	Y	Y	Y	Y	Y	Y
	Bla|NC_003197.1.1252517|Multi-drug_resistance|MDR_mutant_porin_proteins|OMPF|RequiresSNPConfirmation	Y	Y	Y	Y	Y	Y	Y	Y	Y	Y	Y	Y	Y	Y	Y	Y	Y	Y	Y	Y	Y	Y	Y	Y	Y	Y
	CARD|phgb|AP009048|4153663-4154296|ARO:3000518|CRP|Multi-drug_resistance|MDR_regulator|CRP	Y	Y	Y	Y	Y	Y	Y	Y	Y	Y	Y	Y	Y	Y	Y	Y	Y	Y	Y	Y	Y	Y	Y	Y	Y	Y
	CARD|phgb|CP000034|2662758-2663289|ARO:3000516|emrR|Multi-drug_resistance|MDR_regulator|EMRR	Y	Y	Y	Y	Y	Y	Y	Y	Y	Y	Y	Y	Y	Y	Y	Y	Y	Y	Y	Y	Y	Y	Y	Y	Y	Y
	CARD|phgb|NC_002695|1737553-1737967|ARO:3000676|H-NS|Multi-drug_resistance|MDR_regulator|HNS	Y	Y	Y	Y	Y	Y	Y	Y	Y	Y	Y	Y	Y	Y	Y	Y	Y	Y	Y	Y	Y	Y	Y	Y	Y	Y
	CARD|phgb|NC_002695|4904931-4905630|ARO:3000831|cpxR|Multi-drug_resistance|MDR_regulator|CPXA	Y	Y	Y	Y	Y	Y	Y	Y	Y	Y	Y	Y	Y	Y	Y	Y	Y	Y	Y	Y	Y	Y	Y	Y	Y	Y
	CARD|phgb|NC_003197|2039657-2040380|ARO:3000826|sdiA|Multi-drug_resistance|MDR_regulator|SDIA	Y	Y	Y	Y	Y	Y	Y	Y	Y	Y	Y	Y	Y	Y	Y	Y	Y	Y	Y	Y	Y	Y	Y	Y	Y	Y
	CARD|phgb|NC_003197|392418-393876|ARO:3000791|mdsC|Multi-drug_resistance|Multi-drug_efflux_pumps|MDSC	Y	Y	Y	Y	Y	Y	Y	Y	Y	Y	Y	Y	Y	Y	Y	Y	Y	Y	Y	Y	Y	Y	Y	Y	Y	Y
	CARD|phgb|NC_003197|393892-397060|ARO:3000790|mdsB|Multi-drug_resistance|Multi-drug_efflux_pumps|MDSB	Y	Y	Y	Y	Y	Y	Y	Y	Y	Y	Y	Y	Y	Y	Y	Y	Y	Y	Y	Y	Y	Y	Y	Y	Y	Y
	CARD|phgb|NC_003197|397056-398262|ARO:3000789|mdsA|Multi-drug_resistance|Multi-drug_efflux_pumps|MDSA	Y	Y	Y	Y	Y	Y	Y	Y	Y	Y	Y	Y	Y	Y	Y	Y	Y	Y	Y	Y	Y	Y	Y	Y	Y	Y
	CARD|phgb|NC_003197|400859-401324|ARO:3000504|golS|Multi-drug_resistance|MDR_regulator|GOLS	Y	Y	Y	Y	Y	Y	Y	Y	Y	Y	Y	Y	Y	Y	Y	Y	Y	Y	Y	Y	Y	Y	Y	Y	Y	Y
	CARD|phgb|NC_007779|1621287-1621671|ARO:3000263|marA|Multi-drug_resistance|MDR_regulator|MARA	Y	Y	Y	Y	Y	Y	Y	Y	Y	Y	Y	Y	Y	Y	Y	Y	Y	Y	Y	Y	Y	Y	Y	Y	Y	Y
	CARD|pvgb|CP001138|613435-614017|ARO:3003379|Salmonella|Multi-drug_resistance|MDR_regulator|RAMR|RequiresSNPConfirmation	Y	Y	Y	Y	Y	Y	Y	Y	Y	Y	Y	Y	Y	Y	Y	Y	Y	Y	Y	Y	Y	Y	Y	Y	Y	Y
	CARD|pvgb|NC_003197|4503969-4504293|ARO:3003383|Salmonella|Multi-drug_resistance|MDR_regulator|SOXS|RequiresSNPConfirmation	Y	Y	Y	Y	Y	Y	Y	Y	Y	Y	Y	Y	Y	Y	Y	Y	Y	Y	Y	Y	Y	Y	Y	Y	Y	Y
	Mdr|AP009048.1|gene3414|Multi-drug_resistance|MDR_regulator|CPXAR	Y	Y	Y	Y	Y	Y	Y	Y	Y	Y	Y	Y	Y	Y	Y	Y	Y	Y	Y	Y	Y	Y	Y	Y	Y	Y
AMR genes of Plasmid:
Gene Class	Sequence Name	Integron (+)			Integron (-)
		I-1	I-2	I-3	NI-1	NI-2	NI-3	NI-4	NI-5	NI-6	NI-7	NI-8	NI-9	NI-10	NI-11	NI-12	NI-13	NI-14	NI-15	NI-16	NI-17	NI-18	NI-19	NI-20	NI-21	NI-22	NI-23
Aminocoumarin	ACou|NC_003197.1.1254704|Aminocoumarins|Aminocoumarin-resistant_DNA_topoisomerases|PARE|RequiresSNPConfirmation	N	N	N	N	N	N	N	N	N	N	N	N	N	N	N	N	N	N	N	N	Y	N	N	N	N	N
Aminoglycoside	706|X04555.1|X04555|Aminoglycosides|Aminoglycoside_O-nucleotidyltransferases|ANT2-DPRIME	N	Y	N	N	N	N	N	N	N	N	N	N	N	N	N	N	N	N	N	N	N	N	N	N	N	N
	928|X15852.1|X15852|Aminoglycosides|Aminoglycoside_N-acetyltransferases|AAC3	N	Y	N	N	N	N	N	N	N	N	N	N	N	N	N	N	N	N	N	N	N	N	N	N	N	N
	932|L06157.1|PSEAAC3IB|Aminoglycosides|Aminoglycoside_N-acetyltransferases|AAC3-PRIME	N	Y	N	N	N	N	N	N	N	N	N	N	N	N	N	N	N	N	N	N	N	N	N	N	N	N
	AGly|AF355189.1|gene2|1|Aminoglycosides|Aminoglycoside_N-acetyltransferases|AAC3-PRIME	N	Y	N	N	N	N	N	N	N	N	N	N	N	N	N	N	N	N	N	N	N	N	N	N	N	N
	CARD|phgb|NC_010410|3621491-3622283|ARO:3002601|aadA|Aminoglycosides|Aminoglycoside_O-nucleotidyltransferases|ANT3-DPRIME	N	Y	N	N	N	N	N	N	N	N	N	N	N	N	N	N	N	N	N	N	N	N	N	N	N	N
	AGly|Aac6-Iaa|NC_003197|1707358-1707795|438|Aminoglycosides|Aminoglycoside_N-acetyltransferases|AAC6-PRIME	N	N	N	N	N	N	N	N	N	N	N	N	N	N	N	N	N	N	N	N	Y	N	N	N	N	N
Bacitracin	CARD|phgb|U00096|3203309-3204131|ARO:3002986|bacA|Bacitracin|Undecaprenyl_pyrophosphate_phosphatase|BACA	N	N	N	N	N	N	N	N	N	N	N	N	N	N	N	N	N	N	N	N	Y	N	N	N	N	N
Beta Lactam	614|HQ875016.1|HQ875016|betalactams|Class_D_betalactamases|OXA	N	Y	N	N	N	N	N	N	N	N	N	N	N	N	N	N	N	N	N	N	N	N	N	N	N	N
	Bla|AY605049.2|gene1|betalactams|Class_B_betalactamases|VIM	N	Y	N	N	N	N	N	N	N	N	N	N	N	N	N	N	N	N	N	N	N	N	N	N	N	N
	gi|13310176|gb|AF329699.1|betalactams|Class_A_betalactamases|GES	N	Y	N	N	N	N	N	N	N	N	N	N	N	N	N	N	N	N	N	N	N	N	N	N	N	N
	gi|233319|gb|S46063.1|betalactams|Class_A_betalactamases|CARB	N	Y	N	N	N	N	N	N	N	N	N	N	N	N	N	N	N	N	N	N	N	N	N	N	N	N
	gi|403309640|gb|JQ002629.1|betalactams|Class_B_betalactamases|IMP	N	Y	N	N	N	N	N	N	N	N	N	N	N	N	N	N	N	N	N	N	N	N	N	N	N	N
	gi|62736339|gb|AY553332.1|betalactams|Class_B_betalactamases|IMP	N	Y	N	N	N	N	N	N	N	N	N	N	N	N	N	N	N	N	N	N	N	N	N	N	N	N
	1181|X91840.1|X91840|betalactams|Class_C_betalactamases|CMY	N	N	N	N	N	N	N	N	N	N	Y	N	N	N	N	N	N	N	N	N	N	N	N	N	N	N
	Bla|NC_010558.1.6276043|betalactams|Class_A_betalactamases|TEM	N	N	N	N	N	N	N	N	N	N	N	N	N	N	N	N	N	N	N	Y	N	N	N	N	N	N
	Bla|TEM-18_1_JF910132|betalactams|Class_A_betalactamases|TEM	N	N	N	N	N	N	N	N	N	N	N	N	N	N	N	N	N	N	N	Y	N	N	N	N	N	N
Daptomycin		N	N	N	N	N	N	N	N	N	N	N	N	N	N	N	N	N	N	N	N	N	N	N	N	N	N
Elfamycin	CARD|pvgb|AE014075|3901532-3902762|ARO:3003438|Escherichia|Elfamycins|EF-Tu_inhibition|TUFAB|RequiresSNPConfirmation	N	N	N	N	N	N	N	N	N	N	N	N	N	N	N	N	N	N	N	N	Y	N	N	N	N	N
Fluoroquinolone	CARD|pvgb|NC_003197|3343961-3345854|ARO:3003317|Salmonella|Fluoroquinolones|Fluoroquinolone-resistant_DNA_topoisomerases|parE|RequiresSNPConfirmation	N	N	N	N	N	N	N	N	N	N	N	N	N	N	N	N	N	N	N	N	Y	N	N	N	N	N
	CARD|pvgb|NC_003197|4038854-4041269|ARO:3003307|Salmonella|Fluoroquinolones|Fluoroquinolone-resistant_DNA_topoisomerases|GYRB|RequiresSNPConfirmation	N	N	N	N	N	N	N	N	N	N	N	N	N	N	N	N	N	N	N	N	Y	N	N	N	N	N
	Flq|NC_003197.1.1253794|Fluoroquinolones|Fluoroquinolone-resistant_DNA_topoisomerases|GYRA|RequiresSNPConfirmation	N	N	N	N	N	N	N	N	N	N	N	N	N	N	N	N	N	N	N	N	Y	N	N	N	N	N
	Flq|NC_003197.1.1254697|Fluoroquinolones|Fluoroquinolone-resistant_DNA_topoisomerases|PARC|RequiresSNPConfirmation	N	N	N	N	N	N	N	N	N	N	N	N	N	N	N	N	N	N	N	N	Y	N	N	N	N	N
Linezolid	64|L36601.1|STMOLEB|MLS|ABC_transporter|OLEB	N	N	Y	N	N	N	N	N	N	N	N	N	N	N	N	N	N	N	N	N	Y	N	Y	N	Y	N
Phenicol		N	N	N	N	N	N	N	N	N	N	N	N	N	N	N	N	N	N	N	N	N	N	N	N	N	N
Rifampin	1402|FM207631.1|FM207631|Rifampin|Rifampin_ADP-ribosyltransferase_Arr|ARR	N	Y	N	N	N	N	N	N	N	N	N	N	N	N	N	N	N	N	N	N	N	N	N	N	N	N
	Rif|NC_003197.1.1255679|Rifampin|Rifampin-resistant_beta-subunit_of_RNA_polymerase_RpoB|RPOB|RequiresSNPConfirmation	N	N	N	N	N	N	N	N	N	N	N	N	N	N	N	N	N	N	N	N	Y	N	N	N	N	N
Sulfonamide	Sul|NC_003197.1.1254818|Sulfonamides|Sulfonamide-resistant_dihydropteroate_synthases|FOLP|RequiresSNPConfirmation	N	N	N	N	N	N	N	N	N	N	N	N	N	N	N	N	N	N	N	N	Y	N	N	N	N	N
Tetracycline	Tet|TetA|JX424423|94438-95712|1275|Tetracyclines|Tetracycline_resistance_major_facilitator_superfamily_MFS_efflux_pumps|TETA	N	Y	N	N	N	N	Y	N	N	Y	N	N	N	N	N	N	N	N	N	N	N	N	N	N	N	N
	Tet|TetR|HF545434|53576-54226|651|Tetracyclines|Tetracycline_transcriptional_repressor|TETR|RequiresSNPConfirmation	N	Y	N	N	N	N	Y	N	N	Y	N	N	N	N	N	N	N	N	N	N	N	N	N	N	N	N
Trimethoprim		N	N	N	N	N	N	N	N	N	N	N	N	N	N	N	N	N	N	N	N	N	N	N	N	N	N
Multidrug Resistance	CARD|pvgb|NC_003197|4503969-4504293|ARO:3003383|Salmonella|Multi-drug_resistance|MDR_regulator|SOXS|RequiresSNPConfirmation	N	N	Y	N	N	N	N	N	N	N	N	N	N	N	N	N	N	N	N	N	Y	N	Y	N	Y	N
	CARD|pvgb|NC_007779|986315-987404|ARO:3003390|Escherichia|Multi-drug_resistance|MDR_mutant_porin_proteins|OMPF|RequiresSNPConfirmation	N	N	N	N	N	N	N	N	N	N	N	N	N	N	N	N	N	Y	N	N	N	N	N	N	N	N
	Bla|NC_003197.1.1252517|Multi-drug_resistance|MDR_mutant_porin_proteins|OMPF|RequiresSNPConfirmation	N	N	N	N	N	N	N	N	N	N	N	N	N	N	N	N	N	N	N	N	Y	N	N	N	N	N
	2|AY769962.1|AY769962|Multi-drug_resistance|Multi-drug_efflux_pumps|ADEB	N	N	N	N	N	N	N	N	N	N	N	N	N	N	N	N	N	N	N	N	Y	N	N	N	N	N
	CARD|phgb|AP009048|4153663-4154296|ARO:3000518|CRP|Multi-drug_resistance|MDR_regulator|CRP	N	N	N	N	N	N	N	N	N	N	N	N	N	N	N	N	N	N	N	N	Y	N	N	N	N	N
	CARD|phgb|CP000034|2662758-2663289|ARO:3000516|emrR|Multi-drug_resistance|MDR_regulator|EMRR	N	N	N	N	N	N	N	N	N	N	N	N	N	N	N	N	N	N	N	N	Y	N	N	N	N	N
	CARD|phgb|NC_002695|1737553-1737967|ARO:3000676|H-NS|Multi-drug_resistance|MDR_regulator|HNS	N	N	N	N	N	N	N	N	N	N	N	N	N	N	N	N	N	N	N	N	Y	N	N	N	N	N
	CARD|phgb|NC_002695|4904931-4905630|ARO:3000831|cpxR|Multi-drug_resistance|MDR_regulator|CPXA	N	N	N	N	N	N	N	N	N	N	N	N	N	N	N	N	N	N	N	N	Y	N	N	N	N	N
	CARD|phgb|NC_003197|2039657-2040380|ARO:3000826|sdiA|Multi-drug_resistance|MDR_regulator|SDIA	N	N	N	N	N	N	N	N	N	N	N	N	N	N	N	N	N	N	N	N	Y	N	N	N	N	N
	CARD|phgb|NC_003197|392418-393876|ARO:3000791|mdsC|Multi-drug_resistance|Multi-drug_efflux_pumps|MDSC	N	N	N	N	N	N	N	N	N	N	N	N	N	N	N	N	N	N	N	N	Y	N	N	N	N	N
	CARD|phgb|NC_003197|393892-397060|ARO:3000790|mdsB|Multi-drug_resistance|Multi-drug_efflux_pumps|MDSB	N	N	N	N	N	N	N	N	N	N	N	N	N	N	N	N	N	N	N	N	Y	N	N	N	N	N
	CARD|phgb|NC_003197|397056-398262|ARO:3000789|mdsA|Multi-drug_resistance|Multi-drug_efflux_pumps|MDSA	N	N	N	N	N	N	N	N	N	N	N	N	N	N	N	N	N	N	N	N	Y	N	N	N	N	N
	CARD|phgb|NC_003197|400859-401324|ARO:3000504|golS|Multi-drug_resistance|MDR_regulator|GOLS	N	N	N	N	N	N	N	N	N	N	N	N	N	N	N	N	N	N	N	N	Y	N	N	N	N	N
	CARD|phgb|NC_007779|1621287-1621671|ARO:3000263|marA|Multi-drug_resistance|MDR_regulator|MARA	N	N	N	N	N	N	N	N	N	N	N	N	N	N	N	N	N	N	N	N	Y	N	N	N	N	N
	CARD|pvgb|CP001138|613435-614017|ARO:3003379|Salmonella|Multi-drug_resistance|MDR_regulator|RAMR|RequiresSNPConfirmation	N	N	N	N	N	N	N	N	N	N	N	N	N	N	N	N	N	N	N	N	Y	N	N	N	N	N
	Mdr|AP009048.1|gene3414|Multi-drug_resistance|MDR_regulator|CPXAR	N	N	N	N	N	N	N	N	N	N	N	N	N	N	N	N	N	N	N	N	Y	N	N	N	N	N

## Sheet: VFDB genes
VFDB genes on Chromosome:
Gene Class	Sequence Name	Integron (+)			Integron (-)
		I-1	I-2	I-3	NI-1	NI-2	NI-3	NI-4	NI-5	NI-6	NI-7	NI-8	NI-9	NI-10	NI-11	NI-12	NI-13	NI-14	NI-15	NI-16	NI-17	NI-18	NI-19	NI-20	NI-21	NI-22	NI-23
Adherence	(bapA) proline/threonine-rich protein [RatB (AI388)] [Salmonella enterica subsp. enterica serovar Typhimurium str. LT2]	Y	Y	Y	Y	Y	Y	Y	N	Y	Y	Y	Y	Y	Y	Y	Y	Y	Y	Y	Y	Y	Y	Y	Y	Y	Y
	(misL) putative autotransporter [MisL (VF0397)] [Salmonella enterica subsp. enterica serovar Typhimurium str. LT2]	Y	Y	Y	Y	Y	Y	Y	N	Y	Y	Y	Y	Y	Y	Y	Y	Y	Y	Y	Y	Y	Y	Y	Y	Y	Y
	(ratB) putative outer membrane protein [RatB (VF0399)] [Salmonella enterica subsp. enterica serovar Typhimurium str. LT2]	Y	Y	Y	Y	Y	Y	Y	N	Y	Y	Y	Y	Y	Y	Y	Y	Y	Y	Y	Y	Y	Y	Y	Y	Y	Y
	(shdA) AIDA autotransporter-like protein [ShdA (VF0398)] [Salmonella enterica subsp. enterica serovar Typhimurium str. LT2]	Y	Y	Y	Y	Y	Y	Y	N	Y	Y	Y	Y	Y	N	Y	Y	N	N	N	N	N	N	N	N	N	N
	(siiE) inner membrane protein [BapA (AI387)] [Salmonella enterica subsp. enterica serovar Typhimurium str. LT2]	Y	Y	Y	Y	Y	Y	Y	N	Y	Y	Y	Y	Y	Y	Y	Y	Y	Y	Y	Y	Y	Y	Y	Y	Y	Y
	(sinH) intimin-like protein [SinH (VF0400)] [Salmonella enterica subsp. enterica serovar Typhimurium str. LT2]	Y	Y	Y	Y	Y	Y	Y	N	Y	Y	Y	Y	Y	Y	Y	Y	Y	Y	Y	Y	Y	Y	Y	Y	Y	Y
	(upaG/ehaG) adhesin [UpaG adhesin, trimeric AT (CVF740)] [Escherichia coli 55989]	Y	Y	N	Y	Y	Y	N	N	N	N	Y	Y	Y	Y	Y	Y	Y	Y	Y	Y	Y	Y	Y	Y	Y	Y
	(upaG/ehaG) adhesin [UpaG adhesin, trimeric AT (CVF740)] [Escherichia coli O103:H2 str. 12009]	Y	Y	N	Y	Y	Y	N	N	N	N	Y	Y	Y	Y	Y	Y	Y	Y	Y	Y	Y	Y	Y	Y	Y	Y
	(upaG/ehaG) adhesin [UpaG adhesin, trimeric AT (CVF740)] [Escherichia coli O104:H4 str. 2009EL-2050]	Y	Y	N	Y	Y	Y	N	N	N	N	Y	Y	Y	Y	Y	Y	Y	Y	Y	Y	Y	Y	Y	Y	Y	Y
	(upaG/ehaG) adhesin [UpaG adhesin, trimeric AT (CVF740)] [Escherichia coli O157:H7 str. EDL933]	Y	Y	N	Y	Y	Y	N	N	N	N	Y	Y	Y	Y	Y	Y	Y	Y	Y	Y	Y	Y	Y	Y	Y	Y
	(upaG/ehaG) adhesin [UpaG adhesin, trimeric AT (CVF740)] [Escherichia coli O26:H11 str. 11368]	Y	Y	N	Y	Y	Y	N	N	N	N	Y	Y	Y	Y	Y	Y	Y	Y	Y	Y	Y	Y	Y	Y	Y	Y
	(upaG/ehaG) adhesin [UpaG adhesin, trimeric AT (CVF740)] [Escherichia coli O55:H7 str. CB9615]	Y	Y	N	Y	Y	Y	N	N	N	N	Y	Y	Y	Y	Y	Y	Y	Y	Y	Y	Y	Y	Y	Y	Y	Y
	(upaG/ehaG) adhesin [UpaG adhesin, trimeric AT (CVF740)] [Escherichia coli O78:H18 str. WS3294A]	Y	Y	N	Y	Y	Y	N	N	N	N	Y	Y	Y	Y	Y	Y	Y	Y	Y	Y	Y	Y	Y	Y	Y	Y
	(upaG/ehaG) putative adhesin [UpaG adhesin, trimeric AT (CVF740)] [Escherichia coli O111:H- str. 11128]	Y	Y	N	Y	Y	Y	N	N	N	N	Y	Y	Y	Y	Y	Y	Y	Y	Y	Y	Y	Y	Y	Y	Y	Y
	(pagN) adhesin/invasin protein PagN [Rck (AI382)] [Salmonella enterica subsp. enterica serovar Typhimurium str. LT2]	Y	N	N	N	Y	N	N	N	N	N	Y	Y	Y	Y	Y	Y	Y	Y	Y	Y	Y	Y	Y	Y	Y	Y
	(shdA) - [ShdA (CVF015)] [Salmonella enterica subsp. enterica serovar Newport str. SL254]	N	N	N	N	N	N	N	N	N	N	N	N	N	Y	N	N	Y	Y	Y	Y	Y	Y	Y	Y	Y	Y
Anti-complement	(rck) resistance to complement killing [Rck (VF0108)] [Salmonella enterica subsp. enterica serovar Typhimurium str. LT2]	Y	Y	Y	Y	Y	N	Y	N	Y	Y	Y	Y	Y	Y	Y	Y	Y	Y	Y	Y	Y	Y	Y	Y	Y	Y
Anti-phagocytosis	(mig-5) putative carbonic anhydrase [Mig-5 (VF0396)] [Salmonella enterica subsp. enterica serovar Typhimurium str. LT2]	Y	Y	Y	Y	Y	N	Y	N	Y	Y	Y	Y	Y	Y	Y	Y	Y	Y	Y	Y	Y	Y	Y	Y	Y	Y
	(sodCI) Gifsy-2 prophage: superoxide dismutase precursor (Cu-Zn) [SodCI (VF0109)] [Salmonella enterica subsp. enterica serovar Typhimurium str. LT2]	Y	Y	Y	Y	Y	Y	Y	N	Y	Y	Y	Y	Y	Y	Y	Y	Y	Y	Y	Y	Y	Y	Y	Y	Y	Y
	(mig-14) antimicrobial peptide resistance protein Mig-14 [Mig-14 (VF0395)] [Salmonella enterica subsp. enterica serovar Typhimurium str. LT2]	N	N	N	N	N	N	N	N	N	N	Y	Y	Y	Y	Y	N	Y	Y	Y	Y	Y	Y	Y	Y	Y	Y
Anti-virulence	(grvA) gifsy-2 related virulence gene [GrvA (VF0110)] [Salmonella enterica (serovar typhimurium)]	Y	Y	Y	Y	Y	Y	Y	N	Y	Y	Y	Y	Y	Y	Y	Y	Y	Y	Y	Y	Y	Y	Y	Y	Y	Y
Bacteriocin	(cib) Colicin IB [colicin Ib (TX383)] [Escherichia coli O113:H21 str. EH41]	N	Y	Y	N	N	N	N	N	N	N	N	Y	Y	N	N	N	N	N	N	N	Y	N	N	N	N	N
	(pECS88_0104) Colicin-Ia [colicin Ia (TX382)] [Escherichia coli O45:K1:H7 str. S88]	N	Y	Y	N	N	N	N	N	N	N	N	Y	Y	N	N	N	N	N	N	N	Y	N	N	N	N	N
Curlin	(csgA) curlin major subunit CsgA [Agf (VF0103)] [Salmonella enterica subsp. enterica serovar Typhimurium str. LT2]	Y	Y	Y	Y	Y	Y	Y	N	Y	Y	Y	Y	Y	Y	Y	Y	Y	Y	Y	Y	Y	Y	Y	Y	Y	Y
	(csgB) minor curlin subunit precursor, curli nucleator protein CsgB [Agf (VF0103)] [Salmonella enterica subsp. enterica serovar Typhimurium str. LT2]	Y	Y	Y	Y	Y	Y	Y	N	Y	Y	Y	Y	Y	Y	Y	Y	Y	Y	Y	Y	Y	Y	Y	Y	Y	Y
	(csgC) curli assembly protein CsgC [Agf (VF0103)] [Salmonella enterica subsp. enterica serovar Typhimurium str. LT2]	Y	N	Y	Y	Y	N	Y	N	Y	Y	Y	Y	Y	Y	Y	Y	Y	Y	Y	Y	Y	Y	Y	Y	Y	Y
	(csgD) DNA-binding transcriptional regulator CsgD [curli fibers/thin aggregative fimbriae (AGF) (AI094)] [Salmonella enterica subsp. enterica serovar Typhimurium str. LT2]	Y	Y	Y	Y	Y	Y	Y	N	Y	Y	Y	Y	Y	Y	Y	Y	Y	Y	Y	Y	Y	Y	Y	Y	Y	Y
	(csgE) curli production assembly/transport protein CsgE [Agf (VF0103)] [Salmonella enterica subsp. enterica serovar Typhimurium str. LT2]	Y	Y	Y	Y	Y	N	Y	N	Y	Y	Y	Y	Y	Y	Y	Y	Y	Y	Y	Y	Y	Y	Y	Y	Y	Y
	(csgF) curli production assembly/transport protein CsgF [Agf (VF0103)] [Salmonella enterica subsp. enterica serovar Typhimurium str. LT2]	Y	Y	Y	Y	Y	N	Y	N	Y	Y	Y	Y	Y	Y	Y	Y	Y	Y	Y	Y	Y	Y	Y	Y	Y	Y
	(csgG) curli production assembly/transport protein CsgG [Agf (VF0103)] [Salmonella enterica subsp. enterica serovar Typhimurium str. LT2]	Y	Y	Y	Y	Y	Y	Y	N	Y	Y	Y	Y	Y	Y	Y	Y	Y	Y	Y	Y	Y	Y	Y	Y	Y	Y
Exotoxin		N	N	N	N	N	N	N	N	N	N	N	N	N	N	N	N	N	N	N	N	N	N	N	N	N	N
Fimbrial + pillus	(bcfB) fimbrial chaparone [Bcf (CVF002)] [Salmonella enterica subsp. enterica serovar Choleraesuis str. SC-B67]	Y	Y	Y	Y	Y	Y	Y	N	Y	Y	Y	Y	Y	Y	Y	Y	Y	Y	Y	Y	Y	Y	Y	Y	Y	Y
	(bcfC) fimbrial usher [bovine colonization factor (Bcf) (AI058)] [Salmonella enterica subsp. enterica serovar Typhimurium str. LT2]	Y	Y	Y	Y	Y	Y	Y	N	Y	Y	Y	Y	Y	Y	Y	Y	Y	Y	Y	Y	Y	Y	Y	Y	Y	Y
	(bcfD) fimbrial adhesin protein [bovine colonization factor (Bcf) (AI058)] [Salmonella enterica subsp. enterica serovar Typhimurium str. LT2]	Y	Y	Y	Y	Y	Y	Y	N	Y	Y	Y	Y	Y	Y	Y	Y	Y	Y	Y	Y	Y	Y	Y	Y	Y	Y
	(bcfG) fimbrial chaparone [bovine colonization factor (Bcf) (AI058)] [Salmonella enterica subsp. enterica serovar Typhimurium str. LT2]	Y	Y	Y	Y	Y	Y	Y	N	Y	Y	Y	Y	Y	Y	Y	Y	Y	Y	Y	Y	Y	Y	Y	Y	Y	Y
	(bcfH) thiol-disulfide isomerase [bovine colonization factor (Bcf) (AI058)] [Salmonella enterica subsp. enterica serovar Typhimurium str. LT2]	Y	Y	Y	Y	Y	Y	Y	N	Y	Y	Y	Y	Y	Y	Y	Y	Y	Y	Y	Y	Y	Y	Y	Y	Y	Y
	(fimD) usher protein FimD [Type 1 fimbriae (VF0102)] [Salmonella enterica subsp. enterica serovar Typhimurium str. LT2]	Y	Y	Y	Y	Y	Y	Y	N	Y	Y	Y	Y	Y	Y	Y	Y	Y	Y	Y	Y	Y	Y	Y	Y	Y	Y
	(fimH) type I fimbriae minor fimbrial subunit FimH, adhesin [Type 1 fimbriae (VF0102)] [Salmonella enterica subsp. enterica serovar Typhimurium str. LT2]	Y	Y	Y	Y	Y	Y	Y	N	Y	Y	Y	Y	Y	Y	Y	Y	Y	Y	Y	Y	Y	Y	Y	Y	Y	Y
	(lpfA) long polar fimbria protein LpfA [Lpf (VF0105)] [Salmonella enterica subsp. enterica serovar Typhimurium str. LT2]	Y	Y	Y	Y	Y	Y	Y	N	Y	Y	Y	Y	Y	Y	Y	Y	Y	Y	Y	Y	Y	Y	Y	Y	Y	Y
	(lpfB) long polar fimbrial chaperone protein LpfB [Lpf (VF0105)] [Salmonella enterica subsp. enterica serovar Typhimurium str. LT2]	Y	Y	Y	Y	Y	Y	Y	N	Y	Y	Y	Y	Y	Y	Y	Y	Y	Y	Y	Y	Y	Y	Y	Y	Y	Y
	(lpfC) long polar fimbrial usher protein LpfC [Lpf (VF0105)] [Salmonella enterica subsp. enterica serovar Typhimurium str. LT2]	Y	Y	Y	Y	Y	Y	Y	N	Y	Y	Y	Y	Y	Y	Y	Y	Y	Y	Y	Y	Y	Y	Y	Y	Y	Y
	(lpfD) long polar fimbrial protein LpfD [Lpf (VF0105)] [Salmonella enterica subsp. enterica serovar Typhimurium str. LT2]	Y	Y	Y	Y	Y	Y	Y	N	Y	Y	Y	Y	Y	Y	Y	Y	Y	Y	Y	Y	Y	Y	Y	Y	Y	Y
	(lpfE) long polar fimbrial minor subunit LpfE, adhesin [Lpf (VF0105)] [Salmonella enterica subsp. enterica serovar Typhimurium str. LT2]	Y	Y	Y	Y	Y	Y	Y	N	Y	Y	Y	Y	Y	Y	Y	Y	Y	Y	Y	Y	Y	Y	Y	Y	Y	Y
	(pefA) plasmid-encoded fimbriae major subunit PefA [Pef (VF0104)] [Salmonella enterica subsp. enterica serovar Typhimurium str. LT2]	Y	Y	Y	Y	Y	N	Y	N	Y	Y	Y	Y	Y	Y	Y	Y	Y	Y	Y	Y	Y	Y	Y	Y	Y	Y
	(pefB) major pilu subunit operon regulatory protein PapB [Pef (CVF009)] [Salmonella enterica subsp. enterica serovar Choleraesuis str. SC-B67]	N	N	N	Y	Y	N	N	N	N	N	N	N	N	N	Y	N	N	N	N	N	N	Y	N	N	N	N
	(pefB) plasmid-encoded fimbriae regulatory protein PefB [Pef (VF0104)] [Salmonella enterica subsp. enterica serovar Typhimurium str. LT2]	Y	Y	Y	Y	Y	N	Y	N	Y	Y	Y	Y	Y	Y	Y	Y	Y	Y	Y	Y	Y	Y	Y	Y	Y	Y
	(pefC) plasmid-encoded fimbriae usher protein PefC [Pef (VF0104)] [Salmonella enterica subsp. enterica serovar Typhimurium str. LT2]	Y	Y	Y	Y	Y	N	Y	N	Y	Y	Y	Y	Y	Y	Y	Y	Y	Y	Y	Y	Y	Y	Y	Y	Y	Y
	(pefD) plasmid-encoded fimbriae chaperone protein PefD [Pef (VF0104)] [Salmonella enterica subsp. enterica serovar Typhimurium str. LT2]	Y	Y	Y	Y	Y	N	Y	N	Y	Y	Y	Y	Y	Y	Y	Y	Y	Y	Y	Y	Y	Y	Y	Y	Y	Y
	(pegA) putative fimbrial subunit protein [Peg (CVF631)] [Salmonella enterica subsp. enterica serovar Schwarzengrund str. CVM19633]	Y	Y	N	Y	Y	Y	N	N	N	Y	Y	Y	Y	Y	Y	Y	Y	Y	Y	Y	Y	Y	Y	Y	Y	Y
	(safB) periplasmic fimbrial chaperone protein [Saf (CVF013)] [Salmonella enterica subsp. enterica serovar Paratyphi C strain RKS4594]	N	Y	Y	Y	N	Y	Y	N	Y	Y	N	N	N	N	N	N	N	N	N	N	N	N	N	N	N	N
	(safC) putative fimbrial usher [Salmonella atypical fimbrial (Saf) (AI053)] [Salmonella enterica subsp. enterica serovar Typhimurium str. LT2]	Y	Y	Y	Y	Y	Y	Y	N	Y	Y	Y	Y	Y	Y	Y	Y	Y	Y	Y	Y	Y	Y	Y	Y	Y	Y
	(SNSL254_A4930) putative outer membrane protein [Stj (CVF028)] [Salmonella enterica subsp. enterica serovar Newport str. SL254]	Y	Y	Y	Y	Y	Y	Y	N	Y	Y	Y	Y	Y	Y	Y	Y	Y	Y	Y	Y	Y	Y	Y	Y	Y	Y
	(SNSL254_A4931) putative outer membrane protein [Stj (CVF028)] [Salmonella enterica subsp. enterica serovar Newport str. SL254]	Y	Y	Y	Y	Y	Y	Y	N	Y	Y	Y	Y	Y	Y	Y	Y	Y	Y	Y	Y	Y	Y	Y	Y	Y	Y
	(stbB) fimbrial chaperone protein [Stb (CVF020)] [Salmonella enterica subsp. enterica serovar Schwarzengrund str. CVM19633]	N	Y	N	Y	N	Y	Y	N	N	N	N	N	N	N	N	N	N	N	N	N	N	N	N	N	N	N
	(stbC) putative fimbrial usher [Stb (AI059)] [Salmonella enterica subsp. enterica serovar Typhimurium str. LT2]	Y	Y	Y	Y	Y	Y	Y	N	Y	Y	Y	N	Y	Y	Y	Y	Y	Y	Y	Y	Y	Y	Y	Y	Y	Y
	(stbD) putative fimbrial usher [Stb (AI059)] [Salmonella enterica subsp. enterica serovar Typhimurium str. LT2]	Y	Y	Y	Y	Y	Y	Y	N	Y	Y	Y	Y	Y	Y	Y	Y	Y	Y	Y	Y	Y	Y	Y	Y	Y	Y
	(stcA) putative fimbrial-like protein [Stc (AI060)] [Salmonella enterica subsp. enterica serovar Typhimurium str. LT2]	Y	Y	Y	Y	Y	Y	Y	N	Y	Y	Y	Y	Y	Y	Y	Y	Y	Y	Y	Y	Y	Y	Y	Y	Y	Y
	(stcB) putative periplasmic chaperone protein [Stc (AI060)] [Salmonella enterica subsp. enterica serovar Typhimurium str. LT2]	Y	Y	Y	Y	Y	Y	Y	N	Y	Y	Y	Y	Y	Y	Y	Y	Y	Y	Y	Y	Y	Y	Y	Y	Y	Y
	(stcC) putative outer membrane protein [Stc (AI060)] [Salmonella enterica subsp. enterica serovar Typhimurium str. LT2]	Y	Y	Y	Y	Y	Y	Y	N	Y	Y	Y	Y	Y	Y	Y	Y	Y	Y	Y	Y	Y	Y	Y	Y	Y	Y
	(stcD) putative outer membrane lipoprotein [Stc (AI060)] [Salmonella enterica subsp. enterica serovar Typhimurium str. LT2]	Y	Y	Y	Y	Y	Y	Y	N	Y	Y	Y	Y	Y	Y	Y	Y	Y	Y	Y	Y	Y	Y	Y	Y	Y	Y
	(stdB) putative outer membrane usher protein [Std (AI061)] [Salmonella enterica subsp. enterica serovar Typhimurium str. LT2]	Y	Y	Y	Y	Y	Y	Y	N	Y	Y	Y	Y	Y	Y	Y	Y	Y	Y	Y	Y	Y	Y	Y	Y	Y	Y
	(stfA) putative fimbrial subunit [S. typhimurium fimbriae (Stf) (AI056)] [Salmonella enterica subsp. enterica serovar Typhimurium str. LT2]	Y	Y	Y	Y	Y	Y	Y	N	Y	Y	Y	Y	Y	Y	Y	Y	Y	Y	Y	Y	Y	Y	Y	Y	Y	Y
	(stfC) putative fimbrial outer membrane usher [S. typhimurium fimbriae (Stf) (AI056)] [Salmonella enterica subsp. enterica serovar Typhimurium str. LT2]	Y	Y	Y	Y	Y	Y	Y	N	Y	Y	Y	Y	Y	Y	Y	Y	Y	Y	Y	Y	Y	Y	Y	Y	Y	Y
	(stfD) putative periplasmic fimbrial chaperone [S. typhimurium fimbriae (Stf) (AI056)] [Salmonella enterica subsp. enterica serovar Typhimurium str. LT2]	Y	Y	Y	Y	Y	Y	Y	N	Y	Y	Y	Y	Y	Y	Y	Y	Y	Y	Y	Y	Y	Y	Y	Y	Y	Y
	(stfE) putative minor fimbrial subunit [S. typhimurium fimbriae (Stf) (AI056)] [Salmonella enterica subsp. enterica serovar Typhimurium str. LT2]	Y	Y	Y	Y	Y	Y	Y	N	Y	Y	Y	Y	Y	Y	Y	Y	Y	Y	Y	Y	Y	Y	Y	Y	Y	Y
	(stfF) putative minor fimbrial subunit [S. typhimurium fimbriae (Stf) (AI056)] [Salmonella enterica subsp. enterica serovar Typhimurium str. LT2]	Y	Y	Y	Y	Y	Y	Y	N	Y	Y	Y	Y	Y	Y	Y	Y	Y	Y	Y	Y	Y	Y	Y	Y	Y	Y
	(stfG) putative minor fimbrial subunit [S. typhimurium fimbriae (Stf) (AI056)] [Salmonella enterica subsp. enterica serovar Typhimurium str. LT2]	Y	Y	Y	Y	Y	Y	Y	N	Y	Y	Y	Y	Y	Y	Y	Y	Y	Y	Y	Y	Y	Y	Y	Y	Y	Y
	(sthB) putative fimbrial chaparone [Sth (AI062)] [Salmonella enterica subsp. enterica serovar Typhimurium str. LT2]	Y	Y	Y	Y	Y	Y	Y	N	Y	Y	Y	Y	Y	Y	Y	Y	Y	Y	Y	Y	Y	Y	Y	Y	Y	Y
	(sthC) putative fimbrial usher protein [Sth (AI062)] [Salmonella enterica subsp. enterica serovar Typhimurium str. LT2]	Y	Y	Y	Y	Y	Y	Y	N	Y	Y	Y	Y	Y	Y	Y	Y	Y	Y	Y	Y	Y	Y	Y	Y	Y	Y
	(sthE) putative major fimbrial subunit [Sth (AI062)] [Salmonella enterica subsp. enterica serovar Typhimurium str. LT2]	Y	Y	Y	Y	Y	Y	Y	N	Y	Y	Y	Y	Y	Y	Y	Y	Y	Y	Y	Y	Y	Y	Y	Y	Y	Y
	(stiA) putative fimbrial subunit [Sti (AI066)] [Salmonella enterica subsp. enterica serovar Typhimurium str. LT2]	Y	Y	Y	Y	Y	Y	Y	N	Y	Y	Y	Y	Y	Y	Y	Y	Y	Y	Y	Y	Y	Y	Y	Y	Y	Y
	(stiB) putative fimbrial chaparone [Sti (AI066)] [Salmonella enterica subsp. enterica serovar Typhimurium str. LT2]	Y	Y	Y	Y	Y	Y	Y	N	Y	Y	Y	Y	Y	Y	Y	Y	Y	Y	Y	Y	Y	Y	Y	Y	Y	Y
	(stiC) putativie fimbrial usher [Sti (AI066)] [Salmonella enterica subsp. enterica serovar Typhimurium str. LT2]	Y	Y	Y	Y	Y	Y	Y	N	Y	Y	Y	Y	Y	Y	Y	Y	Y	Y	Y	Y	Y	Y	Y	Y	Y	Y
	(stiH) putative fimbrial protein precurosr [Sti (AI066)] [Salmonella enterica subsp. enterica serovar Typhimurium str. LT2]	Y	Y	Y	Y	Y	Y	Y	N	Y	Y	Y	Y	Y	Y	Y	Y	Y	Y	Y	Y	Y	Y	Y	Y	Y	Y
	(stjB) fimbrial usher protein [Stj (CVF028)] [Salmonella enterica subsp. enterica serovar Heidelberg str. SL476]	Y	Y	Y	Y	Y	Y	Y	N	Y	Y	Y	Y	Y	Y	Y	Y	Y	Y	Y	Y	Y	Y	Y	Y	Y	Y
	(stjB) putative fimbrial usher protein [Stj (AI067)] [Salmonella enterica subsp. enterica serovar Typhimurium str. LT2]	Y	Y	Y	Y	Y	Y	Y	N	Y	Y	Y	Y	Y	Y	Y	Y	Y	Y	Y	Y	Y	Y	Y	Y	Y	Y
	(stjC) putative fimbrial chaparone [Stj (AI067)] [Salmonella enterica subsp. enterica serovar Typhimurium str. LT2]	Y	Y	Y	Y	Y	Y	Y	N	Y	Y	Y	Y	Y	Y	Y	Y	Y	Y	Y	Y	Y	Y	Y	Y	Y	Y
	(STM4574) putative outer membrane protein [Stj (AI067)] [Salmonella enterica subsp. enterica serovar Typhimurium str. LT2]	Y	Y	Y	Y	Y	Y	Y	N	Y	Y	Y	Y	Y	Y	Y	Y	Y	Y	Y	Y	Y	Y	Y	Y	Y	Y
	(STM4575) putative outer membrane protein [Stj (AI067)] [Salmonella enterica subsp. enterica serovar Typhimurium str. LT2]	Y	Y	Y	Y	Y	Y	Y	N	Y	Y	Y	Y	Y	Y	Y	Y	Y	Y	Y	Y	Y	Y	Y	Y	Y	Y
	(fimA) major type 1 subunit fimbrin (pilin) [Fim (CVF003)] [Salmonella enterica subsp. enterica serovar Choleraesuis str. SC-B67]	Y	N	N	N	Y	N	N	N	N	N	N	N	N	N	N	Y	N	N	N	N	N	N	N	N	N	N
	(fimC) - [Fim (CVF003)] [Salmonella enterica subsp. enterica serovar Choleraesuis str. SC-B67]	N	N	N	N	Y	N	N	N	N	N	N	N	N	N	N	N	N	N	N	N	N	N	N	N	N	N
	(fimW) putative fimbrial protein [Type 1 fimbriae (VF0102)] [Salmonella enterica subsp. enterica serovar Typhimurium str. LT2]	Y	N	Y	N	Y	N	N	N	N	N	Y	Y	Y	Y	Y	Y	Y	Y	Y	Y	Y	Y	Y	Y	Y	Y
	(fimY) putative regulatory protein [Type 1 fimbriae (VF0102)] [Salmonella enterica subsp. enterica serovar Typhimurium str. LT2]	Y	N	Y	N	Y	N	N	N	N	N	Y	Y	Y	Y	Y	Y	Y	Y	Y	Y	Y	Y	Y	Y	Y	Y
	(fimZ) fimbrial protein Z [Type 1 fimbriae (VF0102)] [Salmonella enterica subsp. enterica serovar Typhimurium str. LT2]	Y	N	N	N	Y	N	N	N	N	N	Y	Y	Y	Y	Y	Y	Y	Y	Y	Y	Y	Y	Y	Y	Y	Y
	(safB) putative fimbrial assembly chaparone [Salmonella atypical fimbrial (Saf) (AI053)] [Salmonella enterica subsp. enterica serovar Typhimurium str. LT2]	Y	N	N	N	Y	N	N	N	N	N	Y	Y	Y	Y	Y	Y	Y	Y	Y	Y	Y	Y	Y	Y	Y	Y
	(stbB) putative fimbrial chaperone [Stb (AI059)] [Salmonella enterica subsp. enterica serovar Typhimurium str. LT2]	Y	N	N	N	Y	N	N	N	Y	Y	Y	Y	Y	Y	Y	Y	Y	Y	Y	Y	Y	Y	Y	Y	Y	Y
	(stbE) putative fimbrial chaparone [Stb (AI059)] [Salmonella enterica subsp. enterica serovar Typhimurium str. LT2]	Y	N	N	N	Y	N	N	N	Y	Y	Y	Y	Y	Y	Y	Y	Y	Y	Y	Y	Y	Y	Y	Y	Y	Y
	(stdA) putative fimbrial-like protein [Std (CVF022)] [Salmonella enterica subsp. enterica serovar Paratyphi C strain RKS4594]	N	Y	N	N	Y	N	Y	N	N	N	Y	Y	Y	Y	Y	Y	Y	Y	Y	Y	Y	Y	Y	Y	Y	Y
	(stdC) putative fimbrial chaparone [Std (AI061)] [Salmonella enterica subsp. enterica serovar Typhimurium str. LT2]	N	Y	N	N	Y	N	Y	N	N	N	Y	Y	Y	Y	Y	Y	Y	Y	Y	Y	Y	Y	Y	Y	Y	Y
	(stdD) outer membrane protein [Std (AI061)] [Salmonella enterica subsp. enterica serovar Typhimurium str. LT2]	N	Y	N	N	Y	N	Y	N	N	N	Y	Y	Y	Y	Y	Y	Y	Y	Y	Y	Y	Y	Y	Y	Y	Y
	(fimC) chaperone protein FimC [Fim (CVF003)] [Salmonella enterica subsp. enterica serovar Heidelberg str. SL476]	Y	N	N	N	N	N	N	N	N	N	Y	Y	Y	Y	Y	Y	Y	Y	Y	Y	Y	Y	Y	Y	Y	Y
	(stbB) fimbrial chaperone protein [Stb (CVF020)] [Salmonella enterica subsp. enterica serovar Newport str. SL254]	N	N	Y	N	N	N	N	N	N	N	N	N	N	N	N	N	N	N	N	N	N	N	N	N	N	N
	(papA) major pilin subunit PapA [P fimbriae (CVF425)] [Escherichia coli O7:K1 str. CE10]	N	N	N	N	N	N	Y	N	Y	Y	Y	N	N	N	N	N	N	N	N	N	N	N	N	N	N	N
	(bcfA) fimbrial subunit [bovine colonization factor (Bcf) (AI058)] [Salmonella enterica subsp. enterica serovar Typhimurium str. LT2]	N	N	N	N	N	N	N	N	N	N	Y	Y	Y	Y	Y	N	Y	Y	Y	Y	Y	Y	Y	Y	Y	Y
	(bcfE) fimbrial subunit [bovine colonization factor (Bcf) (AI058)] [Salmonella enterica subsp. enterica serovar Typhimurium str. LT2]	N	N	N	N	N	N	N	N	N	N	Y	Y	Y	Y	Y	N	Y	Y	Y	Y	Y	Y	Y	Y	Y	Y
	(bcfF) fimbrial subunit [bovine colonization factor (Bcf) (AI058)] [Salmonella enterica subsp. enterica serovar Typhimurium str. LT2]	N	N	N	N	N	N	N	N	N	N	Y	Y	Y	Y	Y	N	Y	Y	Y	Y	Y	Y	Y	Y	Y	Y
	(fimA) type I fimbriae major pilin FimA [Type 1 fimbriae (VF0102)] [Salmonella enterica subsp. enterica serovar Typhimurium str. LT2]	N	N	N	N	N	N	N	N	N	N	Y	Y	Y	Y	Y	N	Y	Y	Y	Y	Y	Y	Y	Y	Y	Y
	(fimF) type I fimbriae adaptor protein FimF [Type 1 fimbriae (VF0102)] [Salmonella enterica subsp. enterica serovar Typhimurium str. LT2]	N	N	N	N	N	N	N	N	N	N	Y	Y	Y	Y	Y	N	Y	Y	Y	Y	Y	Y	Y	Y	Y	Y
	(fimI) fimbrial protein internal segment [Type 1 fimbriae (VF0102)] [Salmonella enterica subsp. enterica serovar Typhimurium str. LT2]	N	N	N	N	N	N	N	N	N	N	Y	Y	Y	Y	Y	N	Y	Y	Y	Y	Y	Y	Y	Y	Y	Y
	(safA) putative outer membrane protein [Salmonella atypical fimbrial (Saf) (AI053)] [Salmonella enterica subsp. enterica serovar Typhimurium str. LT2]	N	N	N	N	N	N	N	N	N	N	Y	Y	Y	Y	Y	N	Y	Y	Y	Y	Y	Y	Y	Y	Y	Y
	(safD) putative fimbrial subunit [Salmonella atypical fimbrial (Saf) (AI053)] [Salmonella enterica subsp. enterica serovar Typhimurium str. LT2]	N	N	N	N	N	N	N	N	N	N	Y	Y	Y	Y	Y	N	Y	Y	Y	Y	Y	Y	Y	Y	Y	Y
	(SNSL254_A4927) putative outer membrane protein [Stj (CVF028)] [Salmonella enterica subsp. enterica serovar Newport str. SL254]	N	N	N	N	N	N	N	N	N	N	Y	Y	Y	Y	Y	N	Y	Y	Y	Y	Y	Y	Y	Y	Y	Y
	(stbA) putative fimbrial major subunit [Stb (AI059)] [Salmonella enterica subsp. enterica serovar Typhimurium str. LT2]	N	N	N	N	N	N	N	N	N	N	Y	Y	Y	Y	Y	N	Y	Y	Y	Y	Y	Y	Y	Y	Y	Y
	(sthA) putative fimbrial chaparone [Sth (AI062)] [Salmonella enterica subsp. enterica serovar Typhimurium str. LT2]	N	N	N	N	N	N	N	N	N	N	Y	Y	Y	Y	Y	N	Y	Y	Y	Y	Y	Y	Y	Y	Y	Y
	(sthD) putative fimbrial subunit [Sth (AI062)] [Salmonella enterica subsp. enterica serovar Typhimurium str. LT2]	N	N	N	N	N	N	N	N	N	N	Y	Y	Y	Y	Y	N	Y	Y	Y	Y	Y	Y	Y	Y	Y	Y
	(stjA) putative outer membrane protein [Stj (AI067)] [Salmonella enterica subsp. enterica serovar Typhimurium str. LT2]	N	N	N	N	N	N	N	N	N	N	Y	Y	Y	Y	Y	N	Y	Y	Y	Y	Y	Y	Y	Y	Y	Y
	(fimA) hypothetical protein [Fim (CVF003)] [Salmonella enterica subsp. enterica serovar Paratyphi B str. SPB7]	N	N	N	N	N	N	N	N	N	N	N	N	N	Y	N	N	N	N	N	N	N	N	N	N	N	N
	(lpfA) long polar fimbria protein A [Lpf (CVF004)] [Salmonella enterica subsp. enterica serovar Heidelberg str. SL476]	N	N	N	N	N	N	N	N	N	N	N	N	N	N	N	N	N	N	N	Y	Y	N	N	N	N	N
Flagella	(cheA) chemotaxis protein CheA [peritrichous flagella (AI139)] [Salmonella enterica subsp. enterica serovar Typhimurium str. LT2]	Y	Y	Y	Y	Y	Y	Y	N	Y	Y	Y	Y	Y	Y	Y	Y	Y	Y	Y	Y	Y	Y	Y	Y	Y	Y
	(cheB) chemotaxis-specific methylesterase [peritrichous flagella (AI139)] [Salmonella enterica subsp. enterica serovar Typhimurium str. LT2]	Y	Y	Y	Y	Y	Y	Y	N	Y	Y	Y	Y	Y	Y	Y	Y	Y	Y	Y	Y	Y	Y	Y	Y	Y	Y
	(cheR) chemotaxis methyltransferase CheR [peritrichous flagella (AI139)] [Salmonella enterica subsp. enterica serovar Typhimurium str. LT2]	Y	Y	Y	Y	Y	Y	Y	N	Y	Y	Y	Y	Y	Y	Y	Y	Y	Y	Y	Y	Y	Y	Y	Y	Y	Y
	(cheW) purine-binding chemotaxis protein [peritrichous flagella (AI139)] [Salmonella enterica subsp. enterica serovar Typhimurium str. LT2]	Y	Y	Y	Y	Y	Y	Y	N	Y	Y	Y	Y	Y	Y	Y	Y	Y	Y	Y	Y	Y	Y	Y	Y	Y	Y
	(cheY) chemotaxis regulatory protein CheY [peritrichous flagella (AI139)] [Salmonella enterica subsp. enterica serovar Typhimurium str. LT2]	Y	Y	Y	Y	Y	Y	Y	N	Y	Y	Y	Y	Y	Y	Y	Y	Y	Y	Y	Y	Y	Y	Y	Y	Y	Y
	(cheZ) chemotaxis regulator CheZ [peritrichous flagella (AI139)] [Salmonella enterica subsp. enterica serovar Typhimurium str. LT2]	Y	Y	Y	Y	Y	Y	Y	N	Y	Y	Y	Y	Y	Y	Y	Y	Y	Y	Y	Y	Y	Y	Y	Y	Y	Y
	(flgA) flagellar basal body P-ring biosynthesis protein FlgA [peritrichous flagella (AI139)] [Salmonella enterica subsp. enterica serovar Typhimurium str. LT2]	Y	Y	Y	Y	Y	Y	Y	N	Y	Y	Y	Y	Y	Y	Y	Y	Y	Y	Y	Y	Y	Y	Y	Y	Y	Y
	(flgB) flagellar basal body rod protein FlgB [peritrichous flagella (AI139)] [Salmonella enterica subsp. enterica serovar Typhimurium str. LT2]	Y	Y	Y	Y	Y	N	Y	N	Y	Y	Y	Y	Y	Y	Y	Y	Y	Y	Y	Y	Y	Y	Y	Y	Y	Y
	(flgC) flagellar basal body rod protein FlgC [peritrichous flagella (AI139)] [Salmonella enterica subsp. enterica serovar Typhimurium str. LT2]	Y	Y	Y	Y	Y	N	Y	N	Y	Y	Y	Y	Y	Y	Y	Y	Y	Y	Y	Y	Y	Y	Y	Y	Y	Y
	(flgD) flagellar basal body rod modification protein [peritrichous flagella (AI139)] [Salmonella enterica subsp. enterica serovar Typhimurium str. LT2]	Y	Y	Y	Y	Y	Y	Y	N	Y	Y	Y	Y	Y	Y	Y	Y	Y	Y	Y	Y	Y	Y	Y	Y	Y	Y
	(flgE) flagellar hook protein FlgE [peritrichous flagella (AI139)] [Salmonella enterica subsp. enterica serovar Typhimurium str. LT2]	Y	Y	Y	Y	Y	Y	Y	N	Y	Y	Y	Y	Y	Y	Y	Y	Y	Y	Y	Y	Y	Y	Y	Y	Y	Y
	(flgF) flagellar basal body rod protein FlgF [peritrichous flagella (AI139)] [Salmonella enterica subsp. enterica serovar Typhimurium str. LT2]	Y	Y	Y	Y	Y	Y	Y	N	Y	Y	Y	Y	Y	Y	Y	Y	Y	Y	Y	Y	Y	Y	Y	Y	Y	Y
	(flgG) flagellar basal body rod protein FlgG [peritrichous flagella (AI139)] [Salmonella enterica subsp. enterica serovar Typhimurium str. LT2]	Y	Y	Y	Y	Y	Y	Y	N	Y	Y	Y	Y	Y	Y	Y	Y	Y	Y	Y	Y	Y	Y	Y	Y	Y	Y
	(flgH) flagellar basal body L-ring protein [peritrichous flagella (AI139)] [Salmonella enterica subsp. enterica serovar Typhimurium str. LT2]	Y	Y	Y	Y	Y	Y	Y	N	Y	Y	Y	Y	Y	Y	Y	Y	Y	Y	Y	Y	Y	Y	Y	Y	Y	Y
	(flgI) flagellar basal body P-ring protein [peritrichous flagella (AI139)] [Salmonella enterica subsp. enterica serovar Typhimurium str. LT2]	Y	Y	Y	Y	Y	Y	Y	N	Y	Y	Y	Y	Y	Y	Y	Y	Y	Y	Y	Y	Y	Y	Y	Y	Y	Y
	(flgJ) flagellar rod assembly protein/muramidase FlgJ [peritrichous flagella (AI139)] [Salmonella enterica subsp. enterica serovar Typhimurium str. LT2]	Y	Y	Y	Y	Y	Y	Y	N	Y	Y	Y	Y	Y	Y	Y	Y	Y	Y	Y	Y	Y	Y	Y	Y	Y	Y
	(flgK) flagellar hook-associated protein FlgK [peritrichous flagella (AI139)] [Salmonella enterica subsp. enterica serovar Typhimurium str. LT2]	Y	Y	Y	Y	Y	Y	Y	N	Y	Y	Y	Y	Y	Y	Y	Y	Y	Y	Y	Y	Y	Y	Y	Y	Y	Y
	(flgL) flagellar hook-associated protein FlgL [peritrichous flagella (AI139)] [Salmonella enterica subsp. enterica serovar Typhimurium str. LT2]	Y	Y	Y	Y	Y	Y	Y	N	Y	Y	Y	Y	Y	Y	Y	Y	Y	Y	Y	Y	Y	Y	Y	Y	Y	Y
	(flgM) anti-sigma28 factor FlgM [peritrichous flagella (AI139)] [Salmonella enterica subsp. enterica serovar Typhimurium str. LT2]	Y	N	Y	Y	Y	N	Y	N	Y	Y	Y	Y	Y	Y	Y	Y	Y	Y	Y	Y	Y	Y	Y	Y	Y	Y
	(flgN) FlgK/FlgL export chaperone [peritrichous flagella (AI139)] [Salmonella enterica subsp. enterica serovar Typhimurium str. LT2]	Y	Y	Y	Y	Y	N	Y	N	Y	Y	Y	Y	Y	Y	Y	Y	Y	Y	Y	Y	Y	Y	Y	Y	Y	Y
	(flhA) flagellar biosynthesis protein FlhA [peritrichous flagella (AI139)] [Salmonella enterica subsp. enterica serovar Typhimurium str. LT2]	Y	Y	Y	Y	Y	Y	Y	N	Y	Y	Y	Y	Y	Y	Y	Y	Y	Y	Y	Y	Y	Y	Y	Y	Y	Y
	(flhB) flagellar biosynthesis protein FlhB [peritrichous flagella (AI139)] [Salmonella enterica subsp. enterica serovar Typhimurium str. LT2]	Y	Y	Y	Y	Y	Y	Y	N	Y	Y	Y	Y	Y	Y	Y	Y	Y	Y	Y	Y	Y	Y	Y	Y	Y	Y
	(flhC) transcriptional activator FlhC [peritrichous flagella (AI139)] [Salmonella enterica subsp. enterica serovar Typhimurium str. LT2]	Y	Y	Y	Y	Y	Y	Y	N	Y	Y	Y	Y	Y	Y	Y	Y	Y	Y	Y	Y	Y	Y	Y	Y	Y	Y
	(flhD) transcriptional activator FlhD [peritrichous flagella (AI139)] [Salmonella enterica subsp. enterica serovar Typhimurium str. LT2]	Y	Y	Y	Y	Y	Y	Y	N	Y	Y	Y	Y	Y	Y	Y	Y	Y	Y	Y	Y	Y	Y	Y	Y	Y	Y
	(flhE) flagellar protein [peritrichous flagella (AI139)] [Salmonella enterica subsp. enterica serovar Typhimurium str. LT2]	Y	Y	Y	Y	Y	Y	Y	N	Y	Y	Y	Y	Y	Y	Y	Y	Y	Y	Y	Y	Y	Y	Y	Y	Y	Y
	(fliA) flagellar biosynthesis sigma factor [peritrichous flagella (AI139)] [Salmonella enterica subsp. enterica serovar Typhimurium str. LT2]	Y	Y	Y	Y	Y	Y	Y	N	Y	Y	Y	Y	Y	Y	Y	Y	Y	Y	Y	Y	Y	Y	Y	Y	Y	Y
	(fliB) lysine-N-methylase [peritrichous flagella (AI139)] [Salmonella enterica subsp. enterica serovar Typhimurium str. LT2]	Y	Y	Y	Y	Y	Y	Y	N	Y	Y	Y	Y	Y	Y	Y	Y	Y	Y	Y	Y	Y	Y	Y	Y	Y	Y
	(fliC) flagellin [peritrichous flagella (AI139)] [Salmonella enterica subsp. enterica serovar Typhimurium str. LT2]	Y	Y	Y	Y	Y	Y	Y	N	Y	Y	Y	Y	Y	Y	Y	Y	Y	Y	Y	Y	Y	Y	Y	Y	Y	Y
	(fliD) flagellar capping protein [peritrichous flagella (AI139)] [Salmonella enterica subsp. enterica serovar Typhimurium str. LT2]	Y	Y	Y	Y	Y	Y	Y	N	Y	Y	Y	Y	Y	Y	Y	Y	Y	Y	Y	Y	Y	Y	Y	Y	Y	Y
	(fliE) flagellar hook-basal body protein FliE [peritrichous flagella (AI139)] [Salmonella enterica subsp. enterica serovar Typhimurium str. LT2]	Y	Y	N	Y	Y	Y	N	N	Y	Y	Y	Y	Y	Y	Y	Y	Y	Y	Y	Y	Y	Y	Y	Y	Y	Y
	(fliF) flagellar MS-ring protein [peritrichous flagella (AI139)] [Salmonella enterica subsp. enterica serovar Typhimurium str. LT2]	Y	Y	Y	Y	Y	Y	Y	N	Y	Y	Y	Y	Y	Y	Y	Y	Y	Y	Y	Y	Y	Y	Y	Y	Y	Y
	(fliG) flagellar motor switch protein G [peritrichous flagella (AI139)] [Salmonella enterica subsp. enterica serovar Typhimurium str. LT2]	Y	Y	Y	Y	Y	Y	Y	N	Y	Y	Y	Y	Y	Y	Y	Y	Y	Y	Y	Y	Y	Y	Y	Y	Y	Y
	(fliH) flagellar assembly protein H [peritrichous flagella (AI139)] [Salmonella enterica subsp. enterica serovar Typhimurium str. LT2]	Y	Y	Y	Y	Y	Y	Y	N	Y	Y	Y	Y	Y	Y	Y	Y	Y	Y	Y	Y	Y	Y	Y	Y	Y	Y
	(fliI) flagellum-specific ATP synthase [peritrichous flagella (AI139)] [Salmonella enterica subsp. enterica serovar Typhimurium str. LT2]	Y	Y	Y	Y	Y	Y	Y	N	Y	Y	Y	Y	Y	Y	Y	Y	Y	Y	Y	Y	Y	Y	Y	Y	Y	Y
	(fliJ) flagellar biosynthesis chaperone [peritrichous flagella (AI139)] [Salmonella enterica subsp. enterica serovar Typhimurium str. LT2]	Y	Y	Y	Y	Y	Y	Y	N	Y	Y	Y	Y	Y	Y	Y	Y	Y	Y	Y	Y	Y	Y	Y	Y	Y	Y
	(fliK) flagellar hook-length control protein [peritrichous flagella (AI139)] [Salmonella enterica subsp. enterica serovar Typhimurium str. LT2]	Y	Y	Y	Y	Y	Y	Y	N	Y	Y	Y	Y	Y	Y	Y	Y	Y	Y	Y	Y	Y	Y	Y	Y	Y	Y
	(fliL) flagellar basal body-associated protein FliL [peritrichous flagella (AI139)] [Salmonella enterica subsp. enterica serovar Typhimurium str. LT2]	Y	Y	Y	Y	Y	Y	Y	N	Y	Y	Y	Y	Y	Y	Y	Y	Y	Y	Y	Y	Y	Y	Y	Y	Y	Y
	(fliM) flagellar motor switch protein FliM [peritrichous flagella (AI139)] [Salmonella enterica subsp. enterica serovar Typhimurium str. LT2]	Y	Y	Y	Y	Y	Y	Y	N	Y	Y	Y	Y	Y	Y	Y	Y	Y	Y	Y	Y	Y	Y	Y	Y	Y	Y
	(fliN) flagellar motor switch protein FliN [peritrichous flagella (AI139)] [Salmonella enterica subsp. enterica serovar Typhimurium str. LT2]	Y	Y	Y	Y	Y	Y	Y	N	Y	Y	Y	Y	Y	Y	Y	Y	Y	Y	Y	Y	Y	Y	Y	Y	Y	Y
	(fliO) flagellar biosynthesis protein FliO [peritrichous flagella (AI139)] [Salmonella enterica subsp. enterica serovar Typhimurium str. LT2]	Y	Y	N	Y	Y	Y	N	N	Y	Y	Y	Y	Y	Y	Y	Y	Y	Y	Y	Y	Y	Y	Y	Y	Y	Y
	(fliP) flagellar biosynthesis protein FliP [peritrichous flagella (AI139)] [Salmonella enterica subsp. enterica serovar Typhimurium str. LT2]	Y	Y	Y	Y	Y	Y	Y	N	Y	Y	Y	Y	Y	Y	Y	Y	Y	Y	Y	Y	Y	Y	Y	Y	Y	Y
	(fliQ) flagellar biosynthesis protein FliQ [peritrichous flagella (AI139)] [Salmonella enterica subsp. enterica serovar Typhimurium str. LT2]	Y	Y	N	Y	Y	Y	N	N	Y	Y	Y	Y	Y	Y	Y	Y	Y	Y	Y	Y	Y	Y	Y	Y	Y	Y
	(fliR) flagellar biosynthesis protein FliR [peritrichous flagella (AI139)] [Salmonella enterica subsp. enterica serovar Typhimurium str. LT2]	Y	Y	Y	Y	Y	Y	Y	N	Y	Y	Y	Y	Y	Y	Y	Y	Y	Y	Y	Y	Y	Y	Y	Y	Y	Y
	(fliS) flagellar protein FliS [peritrichous flagella (AI139)] [Salmonella enterica subsp. enterica serovar Typhimurium str. LT2]	Y	Y	Y	Y	Y	Y	Y	N	Y	Y	Y	Y	Y	Y	Y	Y	Y	Y	Y	Y	Y	Y	Y	Y	Y	Y
	(fliT) flagellar biosynthesis protein FliT [peritrichous flagella (AI139)] [Salmonella enterica subsp. enterica serovar Typhimurium str. LT2]	Y	Y	N	Y	Y	Y	N	N	Y	Y	Y	Y	Y	Y	Y	Y	Y	Y	Y	Y	Y	Y	Y	Y	Y	Y
	(fliY) cystine transporter subunit [peritrichous flagella (AI139)] [Salmonella enterica subsp. enterica serovar Typhimurium str. LT2]	Y	Y	Y	Y	Y	Y	Y	N	Y	Y	Y	Y	Y	Y	Y	Y	Y	Y	Y	Y	Y	Y	Y	Y	Y	Y
	(fliZ) flagella biosynthesis protein FliZ [peritrichous flagella (AI139)] [Salmonella enterica subsp. enterica serovar Typhimurium str. LT2]	Y	Y	Y	Y	Y	Y	Y	N	Y	Y	Y	Y	Y	Y	Y	Y	Y	Y	Y	Y	Y	Y	Y	Y	Y	Y
	(fljB) flagellin [peritrichous flagella (AI139)] [Salmonella enterica subsp. enterica serovar Typhimurium str. LT2]	Y	Y	Y	Y	Y	Y	Y	N	Y	Y	Y	Y	Y	Y	Y	Y	Y	Y	Y	Y	Y	Y	Y	Y	Y	Y
	(flk) flagella biosynthesis regulator [peritrichous flagella (AI139)] [Salmonella enterica subsp. enterica serovar Typhimurium str. LT2]	Y	Y	Y	Y	Y	Y	Y	N	Y	Y	Y	Y	Y	Y	Y	Y	Y	Y	Y	Y	Y	Y	Y	Y	Y	Y
	(motA) flagellar motor protein MotA [peritrichous flagella (AI139)] [Salmonella enterica subsp. enterica serovar Typhimurium str. LT2]	Y	Y	Y	Y	Y	Y	Y	N	Y	Y	Y	Y	Y	Y	Y	Y	Y	Y	Y	Y	Y	Y	Y	Y	Y	Y
	(motB) flagellar motor protein MotB [peritrichous flagella (AI139)] [Salmonella enterica subsp. enterica serovar Typhimurium str. LT2]	Y	Y	Y	Y	Y	Y	Y	N	Y	Y	Y	Y	Y	Y	Y	Y	Y	Y	Y	Y	Y	Y	Y	Y	Y	Y
	(tar/cheM) methyl accepting chemotaxis protein II [peritrichous flagella (AI139)] [Salmonella enterica subsp. enterica serovar Typhimurium str. LT2]	Y	Y	Y	Y	Y	Y	Y	N	Y	Y	Y	Y	Y	Y	Y	Y	Y	Y	Y	Y	Y	Y	Y	Y	Y	Y
	(ehaB) outer membrane autotransporter [EhaB, AIDA-I type (CVF744)] [Escherichia coli E24377A]	N	N	Y	N	N	N	N	N	N	N	N	N	N	N	N	N	N	N	N	N	N	N	N	N	N	N
	(ehaB) flagellin structural protein [EhaB, AIDA-I type (CVF744)] [Escherichia coli O55:H7 str. CB9615]	N	N	N	N	N	N	N	N	N	N	Y	Y	Y	Y	Y	N	Y	Y	Y	Y	Y	Y	Y	Y	Y	Y
	(ehaB) structural protein [EhaB, AIDA-I type (CVF744)] [Escherichia coli O83:H1 str. LF82]	N	N	N	N	N	N	N	N	N	N	Y	Y	Y	Y	Y	N	Y	Y	Y	Y	Y	Y	Y	Y	Y	Y
	(fljA) phase-1 flagellin repressor [peritrichous flagella (AI139)] [Salmonella enterica subsp. enterica serovar Typhimurium str. LT2]	N	N	N	N	N	N	N	N	N	N	Y	Y	Y	Y	Y	N	Y	Y	Y	Y	Y	Y	Y	Y	Y	Y
Invasion		N	N	N	N	N	N	N	N	N	N	N	N	N	N	N	N	N	N	N	N	N	N	N	N	N	N
LPS	(KPR_1614) hypothetical protein [LPS rfb locus (CVF857)] [Klebsiella pneumoniae subsp. rhinoscleromatis SB3432]	N	N	Y	N	N	N	N	N	N	N	N	N	Y	N	N	N	N	N	N	N	N	N	N	N	N	N
Magnesium Uptake	(mgtB) Mg2+ transport protein [MgtBC (VF0106)] [Salmonella enterica subsp. enterica serovar Typhimurium str. LT2]	Y	Y	Y	Y	Y	Y	Y	N	Y	Y	Y	Y	Y	Y	Y	Y	Y	Y	Y	Y	Y	Y	Y	Y	Y	Y
	(mgtC) Mg2+ transport protein [MgtBC (VF0106)] [Salmonella enterica subsp. enterica serovar Typhimurium str. LT2]	Y	Y	Y	Y	Y	Y	Y	N	Y	Y	Y	Y	Y	Y	Y	Y	Y	Y	Y	Y	Y	Y	Y	Y	Y	Y
Outer Membrane Protein	(ompD) outer membrane porin precursor [Hek (AI384)] [Salmonella enterica subsp. enterica serovar Typhimurium str. LT2]	Y	Y	Y	Y	Y	Y	Y	N	Y	Y	Y	Y	Y	Y	Y	Y	Y	Y	Y	Y	Y	Y	Y	Y	Y	Y
Regulatory	(phoQ) sensor kinase protein [PhoPQ (VF0111)] [Salmonella enterica subsp. enterica serovar Typhimurium str. LT2]	Y	Y	Y	Y	Y	Y	Y	N	Y	Y	Y	Y	Y	Y	Y	Y	Y	Y	Y	Y	Y	Y	Y	Y	Y	Y
	(sigA/rpoV) RNA polymerase sigma factor [Sigma A (CVF325)] [Mycobacterium tuberculosis CAS/NITR204]	Y	Y	N	Y	Y	Y	N	N	N	N	Y	Y	Y	Y	Y	Y	Y	Y	Y	Y	Y	Y	Y	Y	Y	Y
	(phoP) response regulator [PhoPQ (VF0111)] [Salmonella enterica subsp. enterica serovar Typhimurium str. LT2]	Y	Y	Y	N	Y	Y	Y	N	Y	Y	Y	Y	Y	Y	Y	Y	Y	Y	Y	Y	Y	Y	Y	Y	Y	Y
	(fur) transcriptional repressor of iron-responsive genes (Fur family) (ferric uptake regulator) [Fur (VF0113)] [Salmonella enterica subsp. enterica serovar Typhimurium str. LT2]	N	N	Y	N	N	Y	N	N	Y	Y	Y	Y	Y	Y	Y	N	Y	Y	Y	Y	Y	Y	Y	Y	Y	Y
	(regB) two-component response regulator protein [TSS-5 (SS192)] [Burkholderia pseudomallei K96243]	Y	Y	Y	N	N	Y	Y	N	Y	Y	Y	Y	Y	Y	Y	N	Y	Y	Y	Y	Y	Y	Y	Y	Y	Y
	(rpoS) sigma S (sigma 38) factor of RNA polymerase, major sigmafactor during stationary phase [RpoS (VF0112)] [Salmonella enterica subsp. enterica serovar Typhimurium str. LT2]	N	N	N	N	N	N	N	N	N	N	Y	Y	Y	Y	Y	N	Y	Y	Y	Y	Y	Y	Y	Y	Y	Y
Siderophore	(entD) enterochelin synthetase, component D [Enterobactin synthesis (CVF477)] [Shigella flexneri 5 str. 8401]	N	N	Y	Y	N	N	N	N	Y	N	N	N	N	N	N	N	N	N	N	N	N	N	N	N	N	N
	(entD) phosphopantetheinyl transferase component of enterobactin synthase multienzyme complex [Enterobactin (VF0228)] [Escherichia coli CFT073]	Y	Y	N	N	Y	Y	Y	N	N	Y	Y	Y	Y	Y	Y	Y	Y	Y	Y	Y	Y	Y	Y	Y	Y	Y
	(entD) phosphopantetheinyl transferase component of enterobactin synthase multienzyme complex [Enterobactin (VF0228)] [Escherichia coli CFT073]	Y	Y	N	N	Y	Y	Y	N	N	Y	Y	Y	Y	Y	Y	Y	Y	Y	Y	Y	Y	Y	Y	Y	Y	Y
	(iroC) ABC transporter protein [Salmochelin (IA021)] [Salmonella enterica subsp. enterica serovar Typhimurium str. LT2]	Y	Y	Y	Y	Y	Y	Y	N	Y	Y	Y	Y	Y	Y	Y	Y	Y	Y	Y	Y	Y	Y	Y	Y	Y	Y
	(iroD) enterochelin esterase=-like protein [Salmochelin (IA021)] [Salmonella enterica subsp. enterica serovar Typhimurium str. LT2]	Y	Y	Y	Y	Y	Y	Y	N	Y	Y	Y	Y	Y	Y	Y	Y	Y	Y	Y	Y	Y	Y	Y	Y	Y	Y
	(iroN) outer membrane receptor FepA [Salmochelin (IA021)] [Salmonella enterica subsp. enterica serovar Typhimurium str. LT2]	Y	Y	Y	Y	Y	Y	Y	N	Y	Y	Y	Y	Y	Y	Y	Y	Y	Y	Y	Y	Y	Y	Y	Y	Y	Y
	(pvdL) peptide synthase [Pyoverdine (CVF551)] [Pseudomonas aeruginosa LESB58]	Y	Y	Y	Y	Y	Y	Y	N	Y	Y	Y	Y	Y	Y	Y	Y	Y	Y	Y	Y	Y	Y	Y	Y	Y	Y
	(pvdL) peptide synthase PvdL [pyoverdine (IA001)] [Pseudomonas aeruginosa PAO1]	Y	Y	Y	Y	Y	Y	Y	N	Y	Y	Y	Y	Y	Y	Y	Y	Y	Y	Y	Y	Y	Y	Y	Y	Y	Y
	(pvdL) PvdL [Pyoverdine (CVF551)] [Pseudomonas aeruginosa UCBPP-PA14]	Y	Y	Y	Y	Y	Y	Y	N	Y	Y	Y	Y	Y	Y	Y	Y	Y	Y	Y	Y	Y	Y	Y	Y	Y	Y
	(pvdL) pyoverdine synthetase A [Pyoverdine (CVF551)] [Pseudomonas fluorescens SBW25]	Y	Y	Y	Y	Y	Y	Y	N	Y	Y	Y	Y	Y	Y	Y	Y	Y	Y	Y	Y	Y	Y	Y	Y	Y	Y
	(viuC) ferric vibriobactin ABC transporter, ATP-binding protein [Periplasmic binding protein-dependent ABC transport systems (CVF276)] [Vibrio cholerae O1 biovar El Tor str. N16961]	Y	Y	Y	Y	Y	Y	Y	N	Y	Y	Y	Y	Y	Y	Y	Y	Y	Y	Y	Y	Y	Y	Y	Y	Y	Y
	(viuC) vibriobactin and enterobactin ABC transporter, ATP-binding protein [vibriobactin (IA022)] [Vibrio cholerae O395]	Y	Y	Y	Y	Y	Y	Y	N	Y	Y	Y	Y	Y	Y	Y	Y	Y	Y	Y	Y	Y	Y	Y	Y	Y	Y
	(iroB) glycosyl transferase [Salmochelin (IA021)] [Salmonella enterica subsp. enterica serovar Typhimurium str. LT2]	N	N	N	N	N	N	N	N	N	N	Y	Y	Y	Y	Y	N	Y	Y	Y	Y	Y	Y	Y	Y	Y	Y
	(iroE) hydrolase [Salmochelin (IA021)] [Salmonella enterica subsp. enterica serovar Typhimurium str. LT2]	N	N	N	N	N	N	N	N	N	N	Y	Y	Y	Y	Y	N	Y	Y	Y	Y	Y	Y	Y	Y	Y	Y
T3SS	(gogB) type III secretion system effector GogB, anti-inflammatory effector [SPI-2 encoded T3SS (SS021)] [Salmonella enterica subsp. enterica serovar Typhimurium str. LT2]	Y	Y	Y	Y	Y	Y	Y	N	Y	Y	Y	Y	Y	Y	Y	Y	Y	Y	Y	Y	Y	Y	Y	Y	Y	Y
	(hilA) invasion protein transcriptional activator [TTSS(SPI-1 encode) (VF0116)] [Salmonella enterica subsp. enterica serovar Typhimurium str. LT2]	Y	Y	Y	Y	Y	Y	Y	N	Y	Y	Y	Y	Y	Y	Y	Y	Y	Y	Y	Y	Y	Y	Y	Y	Y	Y
	(inv) - [Invasin A (CVF041)] [Yersinia pestis CO92]	Y	Y	Y	Y	Y	Y	Y	N	Y	Y	Y	Y	Y	Y	Y	Y	Y	Y	Y	Y	Y	Y	Y	Y	Y	Y
	(invA) type III secretion system major export apparatus protein InvA [TTSS(SPI-1 encode) (VF0116)] [Salmonella enterica subsp. enterica serovar Typhimurium str. LT2]	Y	Y	Y	Y	Y	Y	Y	N	Y	Y	Y	Y	Y	Y	Y	Y	Y	Y	Y	Y	Y	Y	Y	Y	Y	Y
	(invC) type III secretion system ATPase InvC [TTSS(SPI-1 encode) (VF0116)] [Salmonella enterica subsp. enterica serovar Typhimurium str. LT2]	Y	Y	Y	Y	Y	Y	Y	N	Y	Y	Y	Y	Y	Y	Y	Y	Y	Y	Y	Y	Y	Y	Y	Y	Y	Y
	(invG) type III secretion system secretin invG [TTSS(SPI-1 encode) (VF0116)] [Salmonella enterica subsp. enterica serovar Typhimurium str. LT2]	Y	Y	Y	Y	Y	Y	Y	N	Y	Y	Y	Y	Y	Y	Y	Y	Y	Y	Y	Y	Y	Y	Y	Y	Y	Y
	(pipB) type III secretion system effector PipB [SPI-2 encoded T3SS (SS021)] [Salmonella enterica subsp. enterica serovar Typhimurium str. LT2]	Y	Y	Y	Y	Y	Y	Y	N	Y	Y	Y	Y	Y	Y	Y	Y	Y	Y	Y	Y	Y	Y	Y	Y	Y	Y
	(sifA) type III secretion system effector SifA, N-terminal SKIP-binding domain, C-terminal guanine nucleotide exchange factor activity [TTSS(SPI-2 encode) (VF0321)] [Salmonella enterica subsp. enterica serovar Typhimurium str. LT2]	Y	Y	Y	Y	Y	Y	Y	N	Y	Y	Y	Y	Y	Y	Y	Y	Y	Y	Y	Y	Y	Y	Y	Y	Y	Y
	(sifB) type III secretion system effector SifB [SPI-2 encoded T3SS (SS021)] [Salmonella enterica subsp. enterica serovar Typhimurium str. LT2]	N	N	Y	Y	Y	N	N	N	N	N	Y	Y	Y	Y	Y	N	Y	Y	Y	Y	Y	Y	Y	Y	Y	Y
	(sipA) pathogenicity island 1 effector protein (function unknown) [TTSS-1 translocated effectors (CVF034)] [Salmonella enterica subsp. enterica serovar Enteritidis str. P125109]	Y	Y	Y	Y	N	Y	Y	N	Y	Y	Y	Y	Y	Y	Y	Y	Y	Y	Y	Y	Y	Y	Y	Y	Y	Y
	(sipA/sspA) type III secretion system effector SipA, actin polymerizing activity [TTSS(SPI-1 encode) (VF0116)] [Salmonella enterica subsp. enterica serovar Typhimurium str. LT2]	Y	Y	Y	Y	Y	Y	Y	N	Y	Y	Y	Y	Y	Y	Y	Y	Y	Y	Y	Y	Y	Y	Y	Y	Y	Y
	(sipB) cell invasion protein SipB [TTSS-1 translocated effectors (CVF034)] [Salmonella enterica subsp. enterica serovar Dublin str. CT_02021853]	Y	Y	Y	Y	Y	Y	Y	N	Y	Y	Y	Y	Y	Y	Y	Y	Y	Y	Y	Y	Y	Y	Y	Y	Y	Y
	(sipB) pathogenicity island 1 effector protein [TTSS-1 translocated effectors (CVF034)] [Salmonella enterica subsp. enterica serovar Gallinarum str. 287/91]	Y	Y	Y	Y	Y	Y	Y	N	Y	Y	Y	Y	Y	Y	Y	Y	Y	Y	Y	Y	Y	Y	Y	Y	Y	Y
	(sipB/sspB) type III secretion system hydrophilic translocator, pore protein SipB [TTSS(SPI-1 encode) (VF0116)] [Salmonella enterica subsp. enterica serovar Typhimurium str. LT2]	Y	Y	Y	Y	Y	Y	Y	N	Y	Y	Y	Y	Y	Y	Y	Y	Y	Y	Y	Y	Y	Y	Y	Y	Y	Y
	(slrP) type III secretion system effector SlrP, E3 ubiquitin ligase [TTSS(SPI-1 encode) (VF0116)] [Salmonella enterica subsp. enterica serovar Typhimurium str. LT2]	Y	Y	Y	Y	Y	Y	Y	N	Y	Y	Y	Y	Y	Y	Y	Y	Y	Y	Y	Y	Y	Y	Y	Y	Y	Y
	(sopA) type III secretion system effector SopA, E3 ubiquitin ligase [TTSS(SPI-1 encode) (VF0116)] [Salmonella enterica subsp. enterica serovar Typhimurium str. LT2]	Y	Y	Y	Y	Y	Y	Y	N	Y	Y	Y	Y	Y	Y	Y	Y	Y	Y	Y	Y	Y	Y	Y	Y	Y	Y
	(sopB/sigD) type III secretion system effector SopB, phosphoinositide phosphatase [TTSS(SPI-1 encode) (VF0116)] [Salmonella enterica subsp. enterica serovar Typhimurium str. LT2]	Y	Y	Y	Y	Y	Y	Y	N	Y	Y	Y	Y	Y	Y	Y	Y	Y	Y	Y	Y	Y	Y	Y	Y	Y	Y
	(sopD2) type III secretion system effector SopD2 [SPI-2 encoded T3SS (SS021)] [Salmonella enterica subsp. enterica serovar Typhimurium str. LT2]	Y	Y	Y	Y	Y	Y	Y	N	Y	Y	Y	Y	Y	Y	Y	Y	Y	Y	Y	Y	Y	Y	Y	Y	Y	Y
	(sopE2) type III secretion system effector SopE2, guanine nucleotide exchange factor [TTSS(SPI-1 encode) (VF0116)] [Salmonella enterica subsp. enterica serovar Typhimurium str. LT2]	Y	Y	Y	Y	Y	N	Y	N	Y	Y	Y	Y	Y	Y	Y	Y	Y	Y	Y	Y	Y	Y	Y	Y	Y	Y
	(sptP) type III secretion system effector SptP, tyrosine phosphatase and GTPase-activating protein [TTSS(SPI-1 encode) (VF0116)] [Salmonella enterica subsp. enterica serovar Typhimurium str. LT2]	Y	Y	Y	Y	Y	Y	Y	N	Y	Y	Y	Y	Y	Y	Y	Y	Y	Y	Y	Y	Y	Y	Y	Y	Y	Y
	(spvA) outer membrane protein [Spv (VF0107)] [Salmonella enterica subsp. enterica serovar Typhimurium str. LT2]	N	Y	Y	Y	Y	N	Y	N	Y	Y	Y	Y	Y	Y	Y	Y	Y	Y	Y	Y	Y	Y	Y	Y	Y	Y
	(spvB) type III secretion system effector SpvB, ADP-ribosylation activity [Spv (VF0107)] [Salmonella enterica subsp. enterica serovar Typhimurium str. LT2]	N	Y	Y	Y	Y	N	Y	N	Y	Y	Y	Y	Y	Y	Y	Y	Y	Y	Y	Y	Y	Y	Y	Y	Y	Y
	(spvC) type III secretion system effector SpvC, phosphothreonine lyase [Spv (VF0107)] [Salmonella enterica subsp. enterica serovar Typhimurium str. LT2]	N	Y	Y	Y	Y	N	Y	N	Y	Y	Y	Y	Y	Y	Y	Y	Y	Y	Y	Y	Y	Y	Y	Y	Y	Y
	(spvD) hydrophilic protein [Spv (VF0107)] [Salmonella enterica subsp. enterica serovar Typhimurium str. LT2]	N	Y	Y	Y	Y	N	Y	N	Y	Y	Y	Y	Y	Y	Y	Y	Y	Y	Y	Y	Y	Y	Y	Y	Y	Y
	(spvR) Salmonella plasmid virulence: regulation of spv operon, lysR family [Spv (VF0107)] [Salmonella enterica subsp. enterica serovar Typhimurium str. LT2]	N	Y	Y	Y	Y	N	Y	N	Y	Y	Y	Y	Y	Y	Y	Y	Y	Y	Y	Y	Y	Y	Y	Y	Y	Y
	(ssaC) type III secretion system secretin SsaC [TTSS(SPI-2 encode) (VF0321)] [Salmonella enterica subsp. enterica serovar Typhimurium str. LT2]	Y	Y	Y	Y	Y	Y	Y	N	Y	Y	Y	Y	Y	Y	Y	Y	Y	Y	Y	Y	Y	Y	Y	Y	Y	Y
	(ssaD) type III secretion system outer MS ring protein SsaD [TTSS(SPI-2 encode) (VF0321)] [Salmonella enterica subsp. enterica serovar Typhimurium str. LT2]	Y	Y	Y	Y	Y	Y	Y	N	Y	Y	Y	Y	Y	Y	Y	Y	Y	Y	Y	Y	Y	Y	Y	Y	Y	Y
	(ssaL) type III secretion system gatekeeper SsaL [TTSS(SPI-2 encode) (VF0321)] [Salmonella enterica subsp. enterica serovar Typhimurium str. LT2]	Y	Y	Y	Y	Y	Y	Y	N	Y	Y	Y	Y	Y	Y	Y	Y	Y	Y	Y	Y	Y	Y	Y	Y	Y	Y
	(ssaN) type III secretion system ATPase SsaN [TTSS(SPI-2 encode) (VF0321)] [Salmonella enterica subsp. enterica serovar Typhimurium str. LT2]	Y	Y	Y	Y	Y	Y	Y	N	Y	Y	Y	Y	Y	Y	Y	Y	Y	Y	Y	Y	Y	Y	Y	Y	Y	Y
	(ssaU) type III secretion system export apparatus switch protein SsaU [TTSS(SPI-2 encode) (VF0321)] [Salmonella enterica subsp. enterica serovar Typhimurium str. LT2]	Y	Y	Y	Y	Y	Y	Y	N	Y	Y	Y	Y	Y	Y	Y	Y	Y	Y	Y	Y	Y	Y	Y	Y	Y	Y
	(ssaV) type III secretion system major export apparatus protein ssaV [TTSS(SPI-2 encode) (VF0321)] [Salmonella enterica subsp. enterica serovar Typhimurium str. LT2]	Y	Y	Y	Y	Y	Y	Y	N	Y	Y	Y	Y	Y	Y	Y	Y	Y	Y	Y	Y	Y	Y	Y	Y	Y	Y
	(sseC) type III secretion system hydrophilic translocator, pore protein SseC [TTSS(SPI-2 encode) (VF0321)] [Salmonella enterica subsp. enterica serovar Typhimurium str. LT2]	Y	Y	Y	Y	Y	Y	Y	N	Y	Y	Y	Y	Y	Y	Y	Y	Y	Y	Y	Y	Y	Y	Y	Y	Y	Y
	(sseI/srfH) secreted effector protein [TTSS-2 translocated effectors (CVF035)] [Salmonella enterica subsp. enterica serovar Newport str. SL254]	Y	Y	Y	Y	Y	N	Y	N	Y	Y	Y	Y	Y	Y	Y	Y	Y	Y	Y	Y	Y	Y	Y	Y	Y	Y
	(sseJ) type III secretion system effector SseJ, glycerophospholipid:cholesterol acyltransferase [TTSS(SPI-2 encode) (VF0321)] [Salmonella enterica subsp. enterica serovar Typhimurium str. LT2]	Y	Y	Y	Y	Y	Y	Y	N	Y	Y	Y	Y	Y	Y	Y	Y	Y	Y	Y	Y	Y	Y	Y	Y	Y	Y
	(sseK1) type III secretion system effector SseK1 [SPI-2 encoded T3SS (SS021)] [Salmonella enterica subsp. enterica serovar Typhimurium str. LT2]	Y	Y	Y	Y	Y	Y	Y	N	Y	Y	Y	Y	Y	Y	Y	Y	Y	Y	Y	Y	Y	Y	Y	Y	Y	Y
	(sseK2) NleB [TTSS-2 translocated effectors (CVF035)] [Salmonella enterica subsp. enterica serovar Dublin str. CT_02021853]	N	N	Y	Y	N	N	Y	N	Y	Y	Y	Y	Y	Y	Y	Y	Y	Y	Y	Y	Y	Y	Y	Y	Y	Y
	(sseL) type III secretion system effector SseL, deubiquitinase [SPI-2 encoded T3SS (SS021)] [Salmonella enterica subsp. enterica serovar Typhimurium str. LT2]	Y	Y	Y	Y	Y	Y	Y	N	Y	Y	Y	Y	Y	Y	Y	Y	Y	Y	Y	Y	Y	Y	Y	Y	Y	Y
	(sspH2) type III secretion system effector SspH2, E3 ubiquitin ligase [TTSS(SPI-2 encode) (VF0321)] [Salmonella enterica subsp. enterica serovar Typhimurium str. LT2]	Y	Y	Y	Y	Y	Y	Y	N	Y	Y	Y	Y	Y	Y	Y	Y	Y	Y	Y	Y	Y	Y	Y	Y	Y	Y
	(ssrA) sensor kinase [SPI-2 encoded T3SS (SS021)] [Salmonella enterica subsp. enterica serovar Typhimurium str. LT2]	Y	Y	Y	Y	Y	Y	Y	N	Y	Y	Y	Y	Y	Y	Y	Y	Y	Y	Y	Y	Y	Y	Y	Y	Y	Y
	(steA) type III secretion system effector SteA [SPI-1 encoded T3SS (SS010)] [Salmonella enterica subsp. enterica serovar Typhimurium str. LT2]	N	N	Y	Y	Y	N	N	N	N	N	Y	Y	Y	Y	Y	N	Y	Y	Y	Y	Y	Y	Y	Y	Y	Y
	(steB) type III secretion system effector SteB [SPI-1 encoded T3SS (SS010)] [Salmonella enterica subsp. enterica serovar Typhimurium str. LT2]	N	N	Y	Y	Y	N	N	N	N	N	Y	Y	Y	Y	Y	N	Y	Y	Y	Y	Y	Y	Y	Y	Y	Y
	(steC) type III secretion system effector SteC [SPI-2 encoded T3SS (SS021)] [Salmonella enterica subsp. enterica serovar Typhimurium str. LT2]	Y	Y	Y	Y	Y	Y	Y	N	Y	Y	Y	Y	Y	Y	Y	Y	Y	Y	Y	Y	Y	Y	Y	Y	Y	Y
	(ipaH5) - [T3SS (SS011)] [Shigella flexneri 2a str. 301]	N	N	N	N	Y	N	N	N	N	N	N	N	N	N	N	N	N	N	N	N	N	N	N	N	N	N
	(prgH) cell invasion protein [TTSS (SPI-1 encode) (CVF031)] [Salmonella enterica subsp. enterica serovar Choleraesuis str. SC-B67]	N	Y	N	N	Y	N	Y	N	N	N	N	N	N	N	N	N	N	N	N	N	N	N	N	N	N	N
	(sipA) cell invasion protein SipA [TTSS-1 translocated effectors (CVF034)] [Salmonella enterica subsp. enterica serovar Dublin str. CT_02021853]	N	N	N	N	Y	N	N	N	N	N	N	N	N	N	N	N	N	N	N	N	N	N	N	N	N	N
	(sipA) pathogenicity island 1 effector protein [TTSS-1 translocated effectors (CVF034)] [Salmonella enterica subsp. enterica serovar Paratyphi C strain RKS4594]	N	N	N	N	Y	N	N	N	N	N	N	N	N	N	N	N	N	N	N	N	N	N	N	N	N	N
	(sipC) cell invasion protein [TTSS-1 translocated effectors (CVF034)] [Salmonella enterica subsp. enterica serovar Choleraesuis str. SC-B67]	N	Y	N	N	Y	N	Y	N	N	N	Y	Y	Y	Y	Y	N	Y	Y	Y	Y	Y	Y	Y	Y	Y	Y
	(sipC/sspC) type III secretion system hydrophilic translocator, pore protein SipC [TTSS(SPI-1 encode) (VF0116)] [Salmonella enterica subsp. enterica serovar Typhimurium str. LT2]	N	Y	N	N	Y	N	Y	N	N	N	Y	Y	Y	Y	Y	Y	Y	Y	Y	Y	Y	Y	Y	Y	Y	Y
	(sopD) type III secretion system effector SopD [TTSS(SPI-1 encode) (VF0116)] [Salmonella enterica subsp. enterica serovar Typhimurium str. LT2]	N	N	N	N	Y	N	N	N	N	N	Y	Y	Y	Y	Y	N	Y	Y	Y	Y	Y	Y	Y	Y	Y	Y
	(ssaQ) type III secretion system C ring protein SsaQ [TTSS(SPI-2 encode) (VF0321)] [Salmonella enterica subsp. enterica serovar Typhimurium str. LT2]	N	N	Y	N	Y	N	N	N	N	N	Y	Y	Y	Y	Y	N	Y	Y	Y	Y	Y	Y	Y	Y	Y	Y
	(sseK2) type III secretion system effector SseK2 [SPI-2 encoded T3SS (SS021)] [Salmonella enterica subsp. enterica serovar Typhimurium str. LT2]	Y	Y	N	N	Y	Y	N	N	N	N	N	N	N	N	N	N	N	N	N	N	N	N	N	N	N	N
	(sseI/srfH) type III secretion system effector SseI/SrfH, cysteine protease [SPI-2 encoded T3SS (SS021)] [Salmonella enterica subsp. enterica serovar Typhimurium str. LT2]	N	N	N	N	N	Y	N	N	N	N	N	N	N	N	N	N	N	N	N	N	N	N	N	N	N	N
	(ospC4) - [Mxi-Spa TTSS effectors controlled by VirB (CVF463)] [Shigella boydii Sb227]	Y	Y	N	N	N	N	N	N	N	N	N	N	N	N	N	N	N	N	N	N	N	N	N	N	N	N
	(steA) - [Ste (CVF023)] [Salmonella enterica subsp. enterica serovar Typhi str. CT18]	N	Y	N	N	N	N	Y	N	N	N	N	N	N	N	N	Y	N	N	N	N	N	N	N	N	N	N
	(steA) putative fimbrial subunit [Ste (CVF023)] [Salmonella enterica subsp. enterica serovar Agona str. SL483]	N	Y	N	N	N	N	Y	N	N	N	N	N	N	N	N	Y	N	N	N	N	N	N	N	N	N	N
	(steA) putative fimbrial subunit [Ste (CVF023)] [Salmonella enterica subsp. enterica serovar Paratyphi A str. ATCC 9150]	N	Y	N	N	N	N	Y	N	N	N	N	N	N	N	N	Y	N	N	N	N	N	N	N	N	N	N
	(sopA) - [TTSS-1 translocated effectors (CVF034)] [Salmonella enterica subsp. enterica serovar Paratyphi B str. SPB7]	N	N	Y	N	N	N	N	N	N	N	N	N	N	N	N	N	N	N	N	N	N	N	N	N	N	N
	(ipaH2.5) invasion plasmid antigen, fragment [Mxi-Spa TTSS effectors controlled by MxiE (CVF465)] [Shigella dysenteriae Sd197]	N	N	N	N	N	N	N	N	Y	N	Y	Y	Y	Y	Y	Y	Y	Y	Y	Y	Y	Y	Y	Y	Y	Y
	(ipaH2.5) invasion plasmid antigen, fragment [Mxi-Spa TTSS effectors controlled by MxiE (CVF465)] [Shigella dysenteriae Sd197]	N	N	N	N	N	N	N	N	N	N	N	N	N	N	N	Y	Y	Y	N	N	N	Y	Y	Y	Y	Y
	(ipaH2.5) invasion plasmid antigen, fragment [Mxi-Spa TTSS effectors controlled by MxiE (CVF465)] [Shigella dysenteriae Sd197]	N	N	N	N	N	N	N	N	N	N	N	N	N	N	N	Y	Y	N	N	N	N	Y	N	N	N	Y
	(avrA) type III secretion system effector AvrA, acetyltransferease [TTSS(SPI-1 encode) (VF0116)] [Salmonella enterica subsp. enterica serovar Typhimurium str. LT2]	N	N	N	N	N	N	N	N	N	N	Y	Y	Y	Y	Y	N	Y	Y	Y	Y	Y	Y	Y	Y	Y	Y
	(hilC) invasion regulatory protein [TTSS(SPI-1 encode) (VF0116)] [Salmonella enterica subsp. enterica serovar Typhimurium str. LT2]	N	N	N	N	N	N	N	N	N	N	Y	Y	Y	Y	Y	N	Y	Y	Y	Y	Y	Y	Y	Y	Y	Y
	(hilD) invasion protein regulatory protein [TTSS(SPI-1 encode) (VF0116)] [Salmonella enterica subsp. enterica serovar Typhimurium str. LT2]	N	N	N	N	N	N	N	N	N	N	Y	Y	Y	Y	Y	N	Y	Y	Y	Y	Y	Y	Y	Y	Y	Y
	(iacP) acyl carrier protein [TTSS(SPI-1 encode) (VF0116)] [Salmonella enterica subsp. enterica serovar Typhimurium str. LT2]	N	N	N	N	N	N	N	N	N	N	Y	Y	Y	Y	Y	N	Y	Y	Y	Y	Y	Y	Y	Y	Y	Y
	(iagB) invasion protein precursor [TTSS(SPI-1 encode) (VF0116)] [Salmonella enterica subsp. enterica serovar Typhimurium str. LT2]	N	N	N	N	N	N	N	N	N	N	Y	Y	Y	Y	Y	N	Y	Y	Y	Y	Y	Y	Y	Y	Y	Y
	(invB) type III secretion system protein InvB [TTSS(SPI-1 encode) (VF0116)] [Salmonella enterica subsp. enterica serovar Typhimurium str. LT2]	N	N	N	N	N	N	N	N	N	N	Y	Y	Y	Y	Y	N	Y	Y	Y	Y	Y	Y	Y	Y	Y	Y
	(invE) type III secretion system gatekeeper invE [TTSS(SPI-1 encode) (VF0116)] [Salmonella enterica subsp. enterica serovar Typhimurium str. LT2]	N	N	N	N	N	N	N	N	N	N	Y	Y	Y	Y	Y	N	Y	Y	Y	Y	Y	Y	Y	Y	Y	Y
	(invF) hypothetical protein [TTSS (SPI-1 encode) (CVF031)] [Salmonella enterica subsp. enterica serovar Paratyphi B str. SPB7]	N	N	N	N	N	N	N	N	N	N	Y	Y	Y	Y	Y	N	Y	Y	Y	Y	Y	Y	Y	Y	Y	Y
	(invH) type III secretion system pilotin invG [TTSS(SPI-1 encode) (VF0116)] [Salmonella enterica subsp. enterica serovar Typhimurium str. LT2]	N	N	N	N	N	N	N	N	N	N	Y	Y	Y	Y	Y	N	Y	Y	Y	Y	Y	Y	Y	Y	Y	Y
	(invI) type III secretion system stalk protein InvI [TTSS(SPI-1 encode) (VF0116)] [Salmonella enterica subsp. enterica serovar Typhimurium str. LT2]	N	N	N	N	N	N	N	N	N	N	Y	Y	Y	Y	Y	N	Y	Y	Y	Y	Y	Y	Y	Y	Y	Y
	(invJ) type III secretion system needle length regulator InvJ [TTSS(SPI-1 encode) (VF0116)] [Salmonella enterica subsp. enterica serovar Typhimurium str. LT2]	N	N	N	N	N	N	N	N	N	N	Y	Y	Y	Y	Y	N	Y	Y	Y	Y	Y	Y	Y	Y	Y	Y
	(orgA) type III secretion system accessory cytosolic protein OrgA [SPI-1 encoded T3SS (SS010)] [Salmonella enterica subsp. enterica serovar Typhimurium str. LT2]	N	N	N	N	N	N	N	N	N	N	Y	Y	Y	Y	Y	N	Y	Y	Y	Y	Y	Y	Y	Y	Y	Y
	(orgB) type III secretion system stator OrgB [TTSS(SPI-1 encode) (VF0116)] [Salmonella enterica subsp. enterica serovar Typhimurium str. LT2]	N	N	N	N	N	N	N	N	N	N	Y	Y	Y	Y	Y	N	Y	Y	Y	Y	Y	Y	Y	Y	Y	Y
	(orgC) type III secretion system effector OrgC [SPI-1 encoded T3SS (SS010)] [Salmonella enterica subsp. enterica serovar Typhimurium str. LT2]	N	N	N	N	N	N	N	N	N	N	Y	Y	Y	Y	Y	N	Y	Y	Y	Y	Y	Y	Y	Y	Y	Y
	(pipB2) type III secretion system effector PipB3 [SPI-2 encoded T3SS (SS021)] [Salmonella enterica subsp. enterica serovar Typhimurium str. LT2]	N	N	N	N	N	N	N	N	N	N	Y	Y	Y	Y	Y	N	Y	Y	Y	Y	Y	Y	Y	Y	Y	Y
	(prgH) type III secretion system outer MS ring protein PrgH [TTSS(SPI-1 encode) (VF0116)] [Salmonella enterica subsp. enterica serovar Typhimurium str. LT2]	N	N	N	N	N	N	N	N	N	N	Y	Y	Y	Y	Y	N	Y	Y	Y	Y	Y	Y	Y	Y	Y	Y
	(prgI) type III secretion system needle filament protein PrgI [TTSS(SPI-1 encode) (VF0116)] [Salmonella enterica subsp. enterica serovar Typhimurium str. LT2]	N	N	N	N	N	N	N	N	N	N	Y	Y	Y	Y	Y	N	Y	Y	Y	Y	Y	Y	Y	Y	Y	Y
	(prgJ) type III secretion system inner rod protein PrgJ [TTSS(SPI-1 encode) (VF0116)] [Salmonella enterica subsp. enterica serovar Typhimurium str. LT2]	N	N	N	N	N	N	N	N	N	N	Y	Y	Y	Y	Y	N	Y	Y	Y	Y	Y	Y	Y	Y	Y	Y
	(prgK) type III secretion system inner MS ring protein PrgK [TTSS(SPI-1 encode) (VF0116)] [Salmonella enterica subsp. enterica serovar Typhimurium str. LT2]	N	N	N	N	N	N	N	N	N	N	Y	Y	Y	Y	Y	N	Y	Y	Y	Y	Y	Y	Y	Y	Y	Y
	(sicA) chaparone for SipC and SipB [TTSS(SPI-1 encode) (VF0116)] [Salmonella enterica subsp. enterica serovar Typhimurium str. LT2]	N	N	N	N	N	N	N	N	N	N	Y	Y	Y	Y	Y	N	Y	Y	Y	Y	Y	Y	Y	Y	Y	Y
	(sicP) chaparone for SptP [TTSS(SPI-1 encode) (VF0116)] [Salmonella enterica subsp. enterica serovar Typhimurium str. LT2]	N	N	N	N	N	N	N	N	N	N	Y	Y	Y	Y	Y	N	Y	Y	Y	Y	Y	Y	Y	Y	Y	Y
	(sipD) type III secretion system hydrophilic translocator, needle tip protein SipD [TTSS(SPI-1 encode) (VF0116)] [Salmonella enterica subsp. enterica serovar Typhimurium str. LT2]	N	N	N	N	N	N	N	N	N	N	Y	Y	Y	Y	Y	N	Y	Y	Y	Y	Y	Y	Y	Y	Y	Y
	(spaO) type III secretion system C ring protein SpaO [TTSS(SPI-1 encode) (VF0116)] [Salmonella enterica subsp. enterica serovar Typhimurium str. LT2]	N	N	N	N	N	N	N	N	N	N	Y	Y	Y	Y	Y	N	Y	Y	Y	Y	Y	Y	Y	Y	Y	Y
	(spaP) type III secretion system minor export apparatus protein SpaP [TTSS(SPI-1 encode) (VF0116)] [Salmonella enterica subsp. enterica serovar Typhimurium str. LT2]	N	N	N	N	N	N	N	N	N	N	Y	Y	Y	Y	Y	N	Y	Y	Y	Y	Y	Y	Y	Y	Y	Y
	(spaQ) type III secretion system minor export apparatus protein SpaQ [TTSS(SPI-1 encode) (VF0116)] [Salmonella enterica subsp. enterica serovar Typhimurium str. LT2]	N	N	N	N	N	N	N	N	N	N	Y	Y	Y	Y	Y	N	Y	Y	Y	Y	Y	Y	Y	Y	Y	Y
	(spaR) type III secretion system minor export apparatus protein SpaR [TTSS(SPI-1 encode) (VF0116)] [Salmonella enterica subsp. enterica serovar Typhimurium str. LT2]	N	N	N	N	N	N	N	N	N	N	Y	Y	Y	Y	Y	N	Y	Y	Y	Y	Y	Y	Y	Y	Y	Y
	(spaS) type III secretion system export apparatus switch protein SpaS [TTSS(SPI-1 encode) (VF0116)] [Salmonella enterica subsp. enterica serovar Typhimurium str. LT2]	N	N	N	N	N	N	N	N	N	N	Y	Y	Y	Y	Y	N	Y	Y	Y	Y	Y	Y	Y	Y	Y	Y
	(spiC/ssaB) type III secretion system protein SsaB [TTSS(SPI-2 encode) (VF0321)] [Salmonella enterica subsp. enterica serovar Typhimurium str. LT2]	N	N	N	N	N	N	N	N	N	N	Y	Y	Y	Y	Y	N	Y	Y	Y	Y	Y	Y	Y	Y	Y	Y
	(sprB) transcriptional regulator [TTSS(SPI-1 encode) (VF0116)] [Salmonella enterica subsp. enterica serovar Typhimurium str. LT2]	N	N	N	N	N	N	N	N	N	N	Y	Y	Y	Y	Y	N	Y	Y	Y	Y	Y	Y	Y	Y	Y	Y
	(ssaE) chaperone for sseB [TTSS(SPI-2 encode) (VF0321)] [Salmonella enterica subsp. enterica serovar Typhimurium str. LT2]	N	N	N	N	N	N	N	N	N	N	Y	Y	Y	Y	Y	N	Y	Y	Y	Y	Y	Y	Y	Y	Y	Y
	(ssaG) Secretion system apparatus SsaG [TTSS (SPI-2 encode) (CVF032)] [Salmonella enterica subsp. enterica serovar Choleraesuis str. SC-B67]	N	N	N	N	N	N	N	N	N	N	Y	Y	Y	Y	Y	N	Y	Y	Y	Y	Y	Y	Y	Y	Y	Y
	(ssaH) Secretion system apparatus SsaH [TTSS (SPI-2 encode) (CVF032)] [Salmonella enterica subsp. enterica serovar Choleraesuis str. SC-B67]	N	N	N	N	N	N	N	N	N	N	Y	Y	Y	Y	Y	N	Y	Y	Y	Y	Y	Y	Y	Y	Y	Y
	(ssaI) hypothetical protein [TTSS (SPI-2 encode) (CVF032)] [Salmonella enterica subsp. enterica serovar Paratyphi B str. SPB7]	N	N	N	N	N	N	N	N	N	N	Y	Y	Y	Y	Y	N	Y	Y	Y	Y	Y	Y	Y	Y	Y	Y
	(ssaJ) type III secretion system inner MS ring protein SsaJ [TTSS(SPI-2 encode) (VF0321)] [Salmonella enterica subsp. enterica serovar Typhimurium str. LT2]	N	N	N	N	N	N	N	N	N	N	Y	Y	Y	Y	Y	N	Y	Y	Y	Y	Y	Y	Y	Y	Y	Y
	(ssaK) type III secretion system stator SsaK [TTSS(SPI-2 encode) (VF0321)] [Salmonella enterica subsp. enterica serovar Typhimurium str. LT2]	N	N	N	N	N	N	N	N	N	N	Y	Y	Y	Y	Y	N	Y	Y	Y	Y	Y	Y	Y	Y	Y	Y
	(ssaM) type III secretion system protein SsaM [TTSS(SPI-2 encode) (VF0321)] [Salmonella enterica subsp. enterica serovar Typhimurium str. LT2]	N	N	N	N	N	N	N	N	N	N	Y	Y	Y	Y	Y	N	Y	Y	Y	Y	Y	Y	Y	Y	Y	Y
	(ssaO) Secretion system apparatus SsaO [TTSS (SPI-2 encode) (CVF032)] [Salmonella enterica subsp. enterica serovar Choleraesuis str. SC-B67]	N	N	N	N	N	N	N	N	N	N	Y	Y	Y	Y	Y	N	Y	Y	Y	Y	Y	Y	Y	Y	Y	Y
	(ssaP) type III secretion system needle length regulator SsaP [TTSS(SPI-2 encode) (VF0321)] [Salmonella enterica subsp. enterica serovar Typhimurium str. LT2]	N	N	N	N	N	N	N	N	N	N	Y	Y	Y	Y	Y	N	Y	Y	Y	Y	Y	Y	Y	Y	Y	Y
	(ssaR) type III secretion system minor export apparatus protein SsaR [TTSS(SPI-2 encode) (VF0321)] [Salmonella enterica subsp. enterica serovar Typhimurium str. LT2]	N	N	N	N	N	N	N	N	N	N	Y	Y	Y	Y	Y	N	Y	Y	Y	Y	Y	Y	Y	Y	Y	Y
	(ssaS) type III secretion system minor export apparatus protein SsaS [TTSS(SPI-2 encode) (VF0321)] [Salmonella enterica subsp. enterica serovar Typhimurium str. LT2]	N	N	N	N	N	N	N	N	N	N	Y	Y	Y	Y	Y	N	Y	Y	Y	Y	Y	Y	Y	Y	Y	Y
	(ssaT) type III secretion system minor export apparatus protein SsaT [TTSS(SPI-2 encode) (VF0321)] [Salmonella enterica subsp. enterica serovar Typhimurium str. LT2]	N	N	N	N	N	N	N	N	N	N	Y	Y	Y	Y	Y	N	Y	Y	Y	Y	Y	Y	Y	Y	Y	Y
	(sscA) chaperone for sseC [SPI-2 encoded T3SS (SS021)] [Salmonella enterica subsp. enterica serovar Typhimurium str. LT2]	N	N	N	N	N	N	N	N	N	N	Y	Y	Y	Y	Y	N	Y	Y	Y	Y	Y	Y	Y	Y	Y	Y
	(sscB) chaperone for sseF [SPI-2 encoded T3SS (SS021)] [Salmonella enterica subsp. enterica serovar Typhimurium str. LT2]	N	N	N	N	N	N	N	N	N	N	Y	Y	Y	Y	Y	N	Y	Y	Y	Y	Y	Y	Y	Y	Y	Y
	(sseA) chaperone for sseB and sseD [TTSS(SPI-2 encode) (VF0321)] [Salmonella enterica subsp. enterica serovar Typhimurium str. LT2]	N	N	N	N	N	N	N	N	N	N	Y	Y	Y	Y	Y	N	Y	Y	Y	Y	Y	Y	Y	Y	Y	Y
	(sseB) type III secretion system effector SseB [TTSS(SPI-2 encode) (VF0321)] [Salmonella enterica subsp. enterica serovar Typhimurium str. LT2]	N	N	N	N	N	N	N	N	N	N	Y	Y	Y	Y	Y	N	Y	Y	Y	Y	Y	Y	Y	Y	Y	Y
	(sseD) type III secretion system hydrophilic translocator, pore protein SseD [TTSS(SPI-2 encode) (VF0321)] [Salmonella enterica subsp. enterica serovar Typhimurium str. LT2]	N	N	N	N	N	N	N	N	N	N	Y	Y	Y	Y	Y	N	Y	Y	Y	Y	Y	Y	Y	Y	Y	Y
	(sseE) type III secretion system effector SseE [TTSS(SPI-2 encode) (VF0321)] [Salmonella enterica subsp. enterica serovar Typhimurium str. LT2]	N	N	N	N	N	N	N	N	N	N	Y	Y	Y	Y	Y	N	Y	Y	Y	Y	Y	Y	Y	Y	Y	Y
	(sseF) type III secretion system effector SseF [TTSS(SPI-2 encode) (VF0321)] [Salmonella enterica subsp. enterica serovar Typhimurium str. LT2]	N	N	N	N	N	N	N	N	N	N	Y	Y	Y	Y	Y	N	Y	Y	Y	Y	Y	Y	Y	Y	Y	Y
	(sseG) type III secretion system effector SseG [TTSS(SPI-2 encode) (VF0321)] [Salmonella enterica subsp. enterica serovar Typhimurium str. LT2]	N	N	N	N	N	N	N	N	N	N	Y	Y	Y	Y	Y	N	Y	Y	Y	Y	Y	Y	Y	Y	Y	Y
	(ssrB) transcriptional activator [SPI-2 encoded T3SS (SS021)] [Salmonella enterica subsp. enterica serovar Typhimurium str. LT2]	N	N	N	N	N	N	N	N	N	N	Y	Y	Y	Y	Y	N	Y	Y	Y	Y	Y	Y	Y	Y	Y	Y
	(sipC) hypothetical protein [TTSS-1 translocated effectors (CVF034)] [Salmonella enterica subsp. enterica serovar Paratyphi B str. SPB7]	N	N	N	N	N	N	N	N	N	N	N	N	Y	N	N	Y	N	N	N	Y	N	N	N	N	N	N
	(prgJ) cytoplasmic cell invasion protein [TTSS (SPI-1 encode) (CVF031)] [Salmonella enterica subsp. enterica serovar Paratyphi C strain RKS4594]	N	N	N	N	N	N	N	N	N	N	N	N	N	N	N	N	N	Y	N	N	N	N	N	N	N	N
T5SS	(STM0570) outer membrane esterase [ApeE (SS104)] [Salmonella enterica subsp. enterica serovar Typhimurium str. LT2]	Y	Y	Y	Y	Y	Y	Y	N	Y	Y	Y	Y	Y	Y	Y	Y	Y	Y	Y	Y	Y	Y	Y	Y	Y	Y
T6SS	(clpV) chaperone ATPase [SCI (Salmonella centrisome island) (SS176)] [Salmonella enterica subsp. enterica serovar Typhimurium str. LT2]	Y	Y	Y	Y	Y	Y	Y	N	Y	Y	Y	Y	Y	Y	Y	Y	Y	Y	Y	Y	Y	Y	Y	Y	Y	Y
	(sciA) cytoplasmic protein [SCI (Salmonella centrisome island) (SS176)] [Salmonella enterica subsp. enterica serovar Typhimurium str. LT2]	Y	Y	Y	Y	Y	Y	Y	N	Y	Y	Y	Y	Y	Y	Y	Y	Y	Y	Y	Y	Y	Y	Y	Y	Y	Y
	(sciB) cytoplasmic protein [SCI (Salmonella centrisome island) (SS176)] [Salmonella enterica subsp. enterica serovar Typhimurium str. LT2]	Y	Y	Y	Y	Y	Y	Y	N	Y	Y	Y	Y	Y	Y	Y	Y	Y	Y	Y	Y	Y	Y	Y	Y	Y	Y
	(sciC) cytoplasmic protein [SCI (Salmonella centrisome island) (SS176)] [Salmonella enterica subsp. enterica serovar Typhimurium str. LT2]	Y	Y	Y	Y	Y	Y	Y	N	Y	Y	Y	Y	Y	Y	Y	Y	Y	Y	Y	Y	Y	Y	Y	Y	Y	Y
	(sciE) cytoplasmic protein [SCI (Salmonella centrisome island) (SS176)] [Salmonella enterica subsp. enterica serovar Typhimurium str. LT2]	Y	Y	Y	Y	Y	Y	Y	N	Y	Y	Y	Y	Y	Y	Y	Y	Y	Y	Y	Y	Y	Y	Y	Y	Y	Y
	(sciF) cytoplasmic protein [SCI (Salmonella centrisome island) (SS176)] [Salmonella enterica subsp. enterica serovar Typhimurium str. LT2]	Y	Y	Y	Y	Y	Y	Y	N	Y	Y	Y	Y	Y	Y	Y	Y	Y	Y	Y	Y	Y	Y	Y	Y	Y	Y
	(sciI) cytoplasmic protein [SCI (Salmonella centrisome island) (SS176)] [Salmonella enterica subsp. enterica serovar Typhimurium str. LT2]	Y	Y	Y	Y	Y	Y	Y	N	Y	Y	Y	Y	Y	Y	Y	Y	Y	Y	Y	Y	Y	Y	Y	Y	Y	Y
	(sciO) cytoplasmic protein [SCI (Salmonella centrisome island) (SS176)] [Salmonella enterica subsp. enterica serovar Typhimurium str. LT2]	Y	Y	Y	Y	Y	Y	Y	N	Y	Y	Y	Y	Y	Y	Y	Y	Y	Y	Y	Y	Y	Y	Y	Y	Y	Y
	(sciP) hypothetical protein [SCI (Salmonella centrisome island) (SS176)] [Salmonella enterica subsp. enterica serovar Typhimurium str. LT2]	Y	Y	Y	Y	Y	Y	Y	N	Y	Y	Y	Y	Y	Y	Y	Y	Y	Y	Y	Y	Y	Y	Y	Y	Y	Y
	(sciS/icmF-like) inner membrane protein [SCI (Salmonella centrisome island) (SS176)] [Salmonella enterica subsp. enterica serovar Typhimurium str. LT2]	Y	Y	Y	Y	Y	Y	Y	N	Y	Y	Y	Y	Y	Y	Y	Y	Y	Y	Y	Y	Y	Y	Y	Y	Y	Y
	(sciT) cytoplasmic protein [SCI (Salmonella centrisome island) (SS176)] [Salmonella enterica subsp. enterica serovar Typhimurium str. LT2]	Y	Y	Y	Y	Y	Y	Y	N	Y	Y	Y	Y	Y	Y	Y	Y	Y	Y	Y	Y	Y	Y	Y	Y	Y	Y
	(SeAg_B4896) putative outer membrane protein [Stj (CVF028)] [Salmonella enterica subsp. enterica serovar Agona str. SL483]	Y	Y	Y	Y	Y	Y	Y	N	Y	Y	Y	Y	Y	Y	Y	Y	Y	Y	Y	Y	Y	Y	Y	Y	Y	Y
	(vgrS) cytoplasmic protein [SCI (Salmonella centrisome island) (SS176)] [Salmonella enterica subsp. enterica serovar Typhimurium str. LT2]	Y	Y	Y	Y	Y	Y	Y	N	Y	Y	Y	Y	Y	Y	Y	Y	Y	Y	Y	Y	Y	Y	Y	Y	Y	Y
	(sciQ) inner membrane protein [SCI (Salmonella centrisome island) (SS176)] [Salmonella enterica subsp. enterica serovar Typhimurium str. LT2]	Y	N	N	N	Y	N	N	N	Y	Y	Y	Y	Y	Y	Y	Y	Y	Y	Y	Y	Y	Y	Y	Y	Y	Y
	(sciD) cytoplasmic protein [SCI (Salmonella centrisome island) (SS176)] [Salmonella enterica subsp. enterica serovar Typhimurium str. LT2]	N	N	N	N	N	N	N	N	Y	Y	Y	Y	Y	Y	Y	N	Y	Y	Y	Y	Y	Y	Y	Y	Y	Y
	(sciH) cytoplasmic protein [SCI (Salmonella centrisome island) (SS176)] [Salmonella enterica subsp. enterica serovar Typhimurium str. LT2]	N	N	N	N	N	N	N	N	Y	Y	Y	Y	Y	Y	Y	N	Y	Y	Y	Y	Y	Y	Y	Y	Y	Y
	(sciJ) cytoplasmic protein [SCI (Salmonella centrisome island) (SS176)] [Salmonella enterica subsp. enterica serovar Typhimurium str. LT2]	N	N	N	N	N	N	N	N	Y	Y	Y	Y	Y	Y	Y	N	Y	Y	Y	Y	Y	Y	Y	Y	Y	Y
	(sciK) cytoplasmic protein [SCI (Salmonella centrisome island) (SS176)] [Salmonella enterica subsp. enterica serovar Typhimurium str. LT2]	N	N	N	N	N	N	N	N	Y	Y	Y	Y	Y	Y	Y	N	Y	Y	Y	Y	Y	Y	Y	Y	Y	Y
	(sciL) cytoplasmic protein [SCI (Salmonella centrisome island) (SS176)] [Salmonella enterica subsp. enterica serovar Typhimurium str. LT2]	N	N	N	N	N	N	N	N	Y	Y	Y	Y	Y	Y	Y	N	Y	Y	Y	Y	Y	Y	Y	Y	Y	Y
	(sciM) cytoplasmic protein [SCI (Salmonella centrisome island) (SS176)] [Salmonella enterica subsp. enterica serovar Typhimurium str. LT2]	N	N	N	N	N	N	N	N	Y	Y	Y	Y	Y	Y	Y	N	Y	Y	Y	Y	Y	Y	Y	Y	Y	Y
	(sciN) outer membrane lipoprotein [SCI (Salmonella centrisome island) (SS176)] [Salmonella enterica subsp. enterica serovar Typhimurium str. LT2]	N	N	N	N	N	N	N	N	Y	Y	Y	Y	Y	Y	Y	N	Y	Y	Y	Y	Y	Y	Y	Y	Y	Y
	(sciR) Shiga-like toxin A subunit [SCI (Salmonella centrisome island) (SS176)] [Salmonella enterica subsp. enterica serovar Typhimurium str. LT2]	N	N	N	N	N	N	N	N	Y	Y	Y	Y	Y	Y	Y	N	Y	Y	Y	Y	Y	Y	Y	Y	Y	Y
	(sciU) periplasmic protein [SCI (Salmonella centrisome island) (SS176)] [Salmonella enterica subsp. enterica serovar Typhimurium str. LT2]	N	N	N	N	N	N	N	N	Y	Y	Y	Y	Y	Y	Y	N	Y	Y	Y	Y	Y	Y	Y	Y	Y	Y
	(sciV) cytoplasmic protein [SCI (Salmonella centrisome island) (SS176)] [Salmonella enterica subsp. enterica serovar Typhimurium str. LT2]	N	N	N	N	N	N	N	N	Y	Y	Y	Y	Y	Y	Y	N	Y	Y	Y	Y	Y	Y	Y	Y	Y	Y
	(sciW) cytoplasmic protein [SCI (Salmonella centrisome island) (SS176)] [Salmonella enterica subsp. enterica serovar Typhimurium str. LT2]	N	N	N	N	N	N	N	N	Y	Y	Y	Y	Y	Y	Y	N	Y	Y	Y	Y	Y	Y	Y	Y	Y	Y
	(STM0278) periplasmic protein [SCI (Salmonella centrisome island) (SS176)] [Salmonella enterica subsp. enterica serovar Typhimurium str. LT2]	N	N	N	N	N	N	N	N	Y	Y	Y	Y	Y	Y	Y	N	Y	Y	Y	Y	Y	Y	Y	Y	Y	Y
	(SeAg_B4893) putative outer membrane protein [Stj (CVF028)] [Salmonella enterica subsp. enterica serovar Agona str. SL483]	N	N	N	N	N	N	N	N	N	N	Y	Y	Y	Y	Y	N	Y	Y	Y	Y	Y	Y	Y	Y	Y	Y
	(KPR_2389) hypothetical protein [T6SS-I (CVF853)] [Klebsiella pneumoniae subsp. rhinoscleromatis SB3432]	N	N	N	N	N	N	N	N	N	N	N	N	Y	N	N	N	N	N	N	N	N	N	N	N	N	N
	(APECO1_3705) hypothetical protein [SCI-I T6SS (CVF734)] [Escherichia coli APEC O1]	N	N	N	N	N	N	N	N	N	N	N	N	N	N	N	N	N	N	N	N	N	Y	Y	N	Y	Y
	(ECNA114_2867) hypothetical protein [SCI-I T6SS (CVF734)] [Escherichia coli NA114]	N	N	N	N	N	N	N	N	N	N	N	N	N	N	N	N	N	N	N	N	N	Y	Y	N	Y	Y
VFDB genes on Plasmid:
Gene Class	Sequence Name	Integron (+)			Integron (-)
		I-1	I-2	I-3	NI-1	NI-2	NI-3	NI-4	NI-5	NI-6	NI-7	NI-8	NI-9	NI-10	NI-11	NI-12	NI-13	NI-14	NI-15	NI-16	NI-17	NI-18	NI-19	NI-20	NI-21	NI-22	NI-23
Adherence	(siiE) inner membrane protein [BapA (AI387)] [Salmonella enterica subsp. enterica serovar Typhimurium str. LT2]	N	N	Y	N	N	N	N	Y	N	N	N	N	N	N	N	N	N	N	N	N	Y	N	Y	N	Y	N
	(bapA) proline/threonine-rich protein [RatB (AI388)] [Salmonella enterica subsp. enterica serovar Typhimurium str. LT2]	N	N	N	N	N	N	N	Y	N	N	N	N	N	N	N	N	N	N	N	N	Y	N	N	N	N	N
	(misL) putative autotransporter [MisL (VF0397)] [Salmonella enterica subsp. enterica serovar Typhimurium str. LT2]	N	N	N	N	N	N	N	Y	N	N	N	N	N	N	N	N	N	N	N	N	Y	N	N	N	N	N
	(pagN) adhesin/invasin protein PagN [Rck (AI382)] [Salmonella enterica subsp. enterica serovar Typhimurium str. LT2]	N	N	N	N	N	N	N	Y	N	N	N	N	N	N	N	N	N	N	N	N	Y	N	N	N	N	N
	(ratB) putative outer membrane protein [RatB (VF0399)] [Salmonella enterica subsp. enterica serovar Typhimurium str. LT2]	N	N	N	N	N	N	N	Y	N	N	N	N	N	N	N	N	N	N	N	N	Y	N	N	N	N	N
	(shdA) - [ShdA (CVF015)] [Salmonella enterica subsp. enterica serovar Newport str. SL254]	N	N	N	N	N	N	N	Y	N	N	N	N	N	N	N	N	N	N	N	N	Y	N	N	N	N	N
	(sinH) intimin-like protein [SinH (VF0400)] [Salmonella enterica subsp. enterica serovar Typhimurium str. LT2]	N	N	N	N	N	N	N	Y	N	N	N	N	N	N	N	N	N	N	N	N	Y	N	N	N	N	N
	(upaG/ehaG) adhesin [UpaG adhesin, trimeric AT (CVF740)] [Escherichia coli 55989]	N	N	N	N	N	N	N	Y	N	N	N	N	N	N	N	N	N	N	N	N	Y	N	N	N	N	N
	(upaG/ehaG) adhesin [UpaG adhesin, trimeric AT (CVF740)] [Escherichia coli O103:H2 str. 12009]	N	N	N	N	N	N	N	Y	N	N	N	N	N	N	N	N	N	N	N	N	Y	N	N	N	N	N
	(upaG/ehaG) adhesin [UpaG adhesin, trimeric AT (CVF740)] [Escherichia coli O104:H4 str. 2009EL-2050]	N	N	N	N	N	N	N	Y	N	N	N	N	N	N	N	N	N	N	N	N	Y	N	N	N	N	N
	(upaG/ehaG) adhesin [UpaG adhesin, trimeric AT (CVF740)] [Escherichia coli O157:H7 str. EDL933]	N	N	N	N	N	N	N	Y	N	N	N	N	N	N	N	N	N	N	N	N	Y	N	N	N	N	N
	(upaG/ehaG) adhesin [UpaG adhesin, trimeric AT (CVF740)] [Escherichia coli O26:H11 str. 11368]	N	N	N	N	N	N	N	Y	N	N	N	N	N	N	N	N	N	N	N	N	Y	N	N	N	N	N
	(upaG/ehaG) adhesin [UpaG adhesin, trimeric AT (CVF740)] [Escherichia coli O55:H7 str. CB9615]	N	N	N	N	N	N	N	Y	N	N	N	N	N	N	N	N	N	N	N	N	Y	N	N	N	N	N
	(upaG/ehaG) adhesin [UpaG adhesin, trimeric AT (CVF740)] [Escherichia coli O78:H18 str. WS3294A]	N	N	N	N	N	N	N	Y	N	N	N	N	N	N	N	N	N	N	N	N	Y	N	N	N	N	N
	(upaG/ehaG) putative adhesin [UpaG adhesin, trimeric AT (CVF740)] [Escherichia coli O111:H- str. 11128]	N	N	N	N	N	N	N	Y	N	N	N	N	N	N	N	N	N	N	N	N	Y	N	N	N	N	N
Anti-complement	(rck) resistance to complement killing [Rck (VF0108)] [Salmonella enterica subsp. enterica serovar Typhimurium str. LT2]	N	N	Y	Y	N	N	N	Y	Y	N	N	Y	N	Y	N	Y	Y	N	N	N	N	Y	Y	Y	N	N
Anti-phagocytosis	(mig-5) putative carbonic anhydrase [Mig-5 (VF0396)] [Salmonella enterica subsp. enterica serovar Typhimurium str. LT2]	N	N	N	N	Y	N	Y	Y	N	Y	Y	Y	Y	Y	Y	Y	Y	N	N	N	N	N	Y	N	Y	N
	(mig-14) antimicrobial peptide resistance protein Mig-14 [Mig-14 (VF0395)] [Salmonella enterica subsp. enterica serovar Typhimurium str. LT2]	N	N	N	N	N	N	N	Y	N	N	N	N	N	N	N	N	N	N	N	N	Y	N	N	N	N	N
	(sodCI) Gifsy-2 prophage: superoxide dismutase precursor (Cu-Zn) [SodCI (VF0109)] [Salmonella enterica subsp. enterica serovar Typhimurium str. LT2]	N	N	N	N	N	N	N	Y	N	N	N	N	N	N	N	N	N	N	N	N	Y	N	N	N	N	N
Anti-virulence	(grvA) gifsy-2 related virulence gene [GrvA (VF0110)] [Salmonella enterica (serovar typhimurium)]	N	N	N	N	N	N	N	Y	N	N	N	N	N	N	N	N	N	N	N	N	Y	N	N	N	N	N
Bacteriocin	(cib) Colicin IB [colicin Ib (TX383)] [Escherichia coli O113:H21 str. EH41]	N	Y	N	N	N	N	N	N	N	N	Y	N	N	N	N	N	N	N	N	N	Y	N	N	N	N	N
	(pECS88_0104) Colicin-Ia [colicin Ia (TX382)] [Escherichia coli O45:K1:H7 str. S88]	N	Y	N	N	N	N	N	N	N	N	Y	N	N	N	N	N	N	N	N	N	Y	N	N	N	N	N
Curlin	(csgA) curlin major subunit CsgA [Agf (VF0103)] [Salmonella enterica subsp. enterica serovar Typhimurium str. LT2]	N	N	N	N	N	N	N	Y	N	N	N	N	N	N	N	N	N	N	N	N	Y	N	N	N	N	N
	(csgB) minor curlin subunit precursor, curli nucleator protein CsgB [Agf (VF0103)] [Salmonella enterica subsp. enterica serovar Typhimurium str. LT2]	N	N	N	N	N	N	N	Y	N	N	N	N	N	N	N	N	N	N	N	N	Y	N	N	N	N	N
	(csgC) curli assembly protein CsgC [Agf (VF0103)] [Salmonella enterica subsp. enterica serovar Typhimurium str. LT2]	N	N	N	N	N	N	N	Y	N	N	N	N	N	N	N	N	N	N	N	N	Y	N	N	N	N	N
	(csgD) DNA-binding transcriptional regulator CsgD [curli fibers/thin aggregative fimbriae (AGF) (AI094)] [Salmonella enterica subsp. enterica serovar Typhimurium str. LT2]	N	N	N	N	N	N	N	Y	N	N	N	N	N	N	N	N	N	N	N	N	Y	N	N	N	N	N
	(csgE) curli production assembly/transport protein CsgE [Agf (VF0103)] [Salmonella enterica subsp. enterica serovar Typhimurium str. LT2]	N	N	N	N	N	N	N	Y	N	N	N	N	N	N	N	N	N	N	N	N	Y	N	N	N	N	N
	(csgF) curli production assembly/transport protein CsgF [Agf (VF0103)] [Salmonella enterica subsp. enterica serovar Typhimurium str. LT2]	N	N	N	N	N	N	N	Y	N	N	N	N	N	N	N	N	N	N	N	N	Y	N	N	N	N	N
	(csgG) curli production assembly/transport protein CsgG [Agf (VF0103)] [Salmonella enterica subsp. enterica serovar Typhimurium str. LT2]	N	N	N	N	N	N	N	Y	N	N	N	N	N	N	N	N	N	N	N	N	Y	N	N	N	N	N
Exotoxin	(cnf) - [CNF (CVF038)] [Yersinia pestis biovar Microtus str. 91001]	N	N	N	N	N	N	N	N	N	N	Y	N	N	N	N	N	N	N	N	N	N	N	N	N	N	N
Fimbrial + pillus	(pefA) plasmid-encoded fimbriae major subunit PefA [Pef (VF0104)] [Salmonella enterica subsp. enterica serovar Typhimurium str. LT2]	N	N	Y	Y	Y	N	N	Y	Y	N	Y	Y	Y	Y	Y	Y	Y	N	N	N	N	Y	Y	Y	Y	N
	(pefB) plasmid-encoded fimbriae regulatory protein PefB [Pef (VF0104)] [Salmonella enterica subsp. enterica serovar Typhimurium str. LT2]	N	N	Y	Y	Y	N	N	Y	Y	N	Y	Y	Y	Y	Y	Y	Y	N	N	N	N	Y	Y	Y	Y	N
	(pefC) plasmid-encoded fimbriae usher protein PefC [Pef (VF0104)] [Salmonella enterica subsp. enterica serovar Typhimurium str. LT2]	N	N	Y	Y	Y	N	N	Y	Y	N	Y	Y	Y	Y	Y	Y	Y	N	N	N	N	Y	Y	Y	Y	N
	(pefD) plasmid-encoded fimbriae chaperone protein PefD [Pef (VF0104)] [Salmonella enterica subsp. enterica serovar Typhimurium str. LT2]	N	N	Y	Y	Y	N	N	Y	Y	N	Y	Y	Y	Y	Y	Y	Y	N	N	N	N	Y	Y	Y	Y	N
	(bcfB) fimbrial chaparone [Bcf (CVF002)] [Salmonella enterica subsp. enterica serovar Choleraesuis str. SC-B67]	N	N	Y	N	N	N	N	Y	N	N	N	N	N	N	N	N	N	N	N	N	Y	N	Y	N	Y	N
	(bcfC) fimbrial usher [bovine colonization factor (Bcf) (AI058)] [Salmonella enterica subsp. enterica serovar Typhimurium str. LT2]	N	N	Y	N	N	N	N	Y	N	N	N	N	N	N	N	N	N	N	N	N	Y	N	Y	N	Y	N
	(bcfD) fimbrial adhesin protein [bovine colonization factor (Bcf) (AI058)] [Salmonella enterica subsp. enterica serovar Typhimurium str. LT2]	N	N	Y	N	N	N	N	Y	N	N	N	N	N	N	N	N	N	N	N	N	Y	N	Y	N	Y	N
	(bcfG) fimbrial chaparone [bovine colonization factor (Bcf) (AI058)] [Salmonella enterica subsp. enterica serovar Typhimurium str. LT2]	N	N	Y	N	N	N	N	Y	N	N	N	N	N	N	N	N	N	N	N	N	Y	N	Y	N	Y	N
	(bcfH) thiol-disulfide isomerase [bovine colonization factor (Bcf) (AI058)] [Salmonella enterica subsp. enterica serovar Typhimurium str. LT2]	N	N	Y	N	N	N	N	Y	N	N	N	N	N	N	N	N	N	N	N	N	Y	N	Y	N	Y	N
	(SNSL254_A4930) putative outer membrane protein [Stj (CVF028)] [Salmonella enterica subsp. enterica serovar Newport str. SL254]	N	N	Y	N	N	N	N	Y	N	N	N	N	N	N	N	N	N	N	N	N	Y	N	Y	N	Y	N
	(SNSL254_A4931) putative outer membrane protein [Stj (CVF028)] [Salmonella enterica subsp. enterica serovar Newport str. SL254]	N	N	Y	N	N	N	N	Y	N	N	N	N	N	N	N	N	N	N	N	N	Y	N	Y	N	Y	N
	(sthB) putative fimbrial chaparone [Sth (AI062)] [Salmonella enterica subsp. enterica serovar Typhimurium str. LT2]	N	N	Y	N	N	N	N	Y	N	N	N	N	N	N	N	N	N	N	N	N	Y	N	Y	N	Y	N
	(sthC) putative fimbrial usher protein [Sth (AI062)] [Salmonella enterica subsp. enterica serovar Typhimurium str. LT2]	N	N	Y	N	N	N	N	Y	N	N	N	N	N	N	N	N	N	N	N	N	Y	N	Y	N	Y	N
	(sthE) putative major fimbrial subunit [Sth (AI062)] [Salmonella enterica subsp. enterica serovar Typhimurium str. LT2]	N	N	Y	N	N	N	N	Y	N	N	N	N	N	N	N	N	N	N	N	N	Y	N	Y	N	Y	N
	(stjB) fimbrial usher protein [Stj (CVF028)] [Salmonella enterica subsp. enterica serovar Heidelberg str. SL476]	N	N	Y	N	N	N	N	Y	N	N	N	N	N	N	N	N	N	N	N	N	Y	N	Y	N	Y	N
	(stjB) putative fimbrial usher protein [Stj (AI067)] [Salmonella enterica subsp. enterica serovar Typhimurium str. LT2]	N	N	Y	N	N	N	N	Y	N	N	N	N	N	N	N	N	N	N	N	N	Y	N	Y	N	Y	N
	(stjC) putative fimbrial chaparone [Stj (AI067)] [Salmonella enterica subsp. enterica serovar Typhimurium str. LT2]	N	N	Y	N	N	N	N	Y	N	N	N	N	N	N	N	N	N	N	N	N	Y	N	Y	N	Y	N
	(STM4574) putative outer membrane protein [Stj (AI067)] [Salmonella enterica subsp. enterica serovar Typhimurium str. LT2]	N	N	Y	N	N	N	N	Y	N	N	N	N	N	N	N	N	N	N	N	N	Y	N	Y	N	Y	N
	(STM4575) putative outer membrane protein [Stj (AI067)] [Salmonella enterica subsp. enterica serovar Typhimurium str. LT2]	N	N	Y	N	N	N	N	Y	N	N	N	N	N	N	N	N	N	N	N	N	Y	N	Y	N	Y	N
	(papA) major pilin subunit PapA [P fimbriae (CVF425)] [Escherichia coli O7:K1 str. CE10]	N	N	N	N	N	N	Y	Y	N	Y	N	N	N	N	N	N	N	N	N	N	N	N	N	N	N	N
	(bcfA) fimbrial subunit [bovine colonization factor (Bcf) (AI058)] [Salmonella enterica subsp. enterica serovar Typhimurium str. LT2]	N	N	N	N	N	N	N	Y	N	N	N	N	N	N	N	N	N	N	N	N	Y	N	Y	N	Y	N
	(bcfE) fimbrial subunit [bovine colonization factor (Bcf) (AI058)] [Salmonella enterica subsp. enterica serovar Typhimurium str. LT2]	N	N	N	N	N	N	N	Y	N	N	N	N	N	N	N	N	N	N	N	N	Y	N	Y	N	Y	N
	(bcfF) fimbrial subunit [bovine colonization factor (Bcf) (AI058)] [Salmonella enterica subsp. enterica serovar Typhimurium str. LT2]	N	N	N	N	N	N	N	Y	N	N	N	N	N	N	N	N	N	N	N	N	Y	N	Y	N	Y	N
	(SNSL254_A4927) putative outer membrane protein [Stj (CVF028)] [Salmonella enterica subsp. enterica serovar Newport str. SL254]	N	N	N	N	N	N	N	Y	N	N	N	N	N	N	N	N	N	N	N	N	Y	N	Y	N	Y	N
	(sthA) putative fimbrial chaparone [Sth (AI062)] [Salmonella enterica subsp. enterica serovar Typhimurium str. LT2]	N	N	N	N	N	N	N	Y	N	N	N	N	N	N	N	N	N	N	N	N	Y	N	Y	N	Y	N
	(sthD) putative fimbrial subunit [Sth (AI062)] [Salmonella enterica subsp. enterica serovar Typhimurium str. LT2]	N	N	N	N	N	N	N	Y	N	N	N	N	N	N	N	N	N	N	N	N	Y	N	Y	N	Y	N
	(stjA) putative outer membrane protein [Stj (AI067)] [Salmonella enterica subsp. enterica serovar Typhimurium str. LT2]	N	N	N	N	N	N	N	Y	N	N	N	N	N	N	N	N	N	N	N	N	Y	N	Y	N	Y	N
	(fimA) type I fimbriae major pilin FimA [Type 1 fimbriae (VF0102)] [Salmonella enterica subsp. enterica serovar Typhimurium str. LT2]	N	N	N	N	N	N	N	Y	N	N	N	N	N	N	N	N	N	N	N	N	Y	N	N	N	N	N
	(fimC) chaperone protein FimC [Fim (CVF003)] [Salmonella enterica subsp. enterica serovar Heidelberg str. SL476]	N	N	N	N	N	N	N	Y	N	N	N	N	N	N	N	N	N	N	N	N	Y	N	N	N	N	N
	(fimD) usher protein FimD [Type 1 fimbriae (VF0102)] [Salmonella enterica subsp. enterica serovar Typhimurium str. LT2]	N	N	N	N	N	N	N	Y	N	N	N	N	N	N	N	N	N	N	N	N	Y	N	N	N	N	N
	(fimF) type I fimbriae adaptor protein FimF [Type 1 fimbriae (VF0102)] [Salmonella enterica subsp. enterica serovar Typhimurium str. LT2]	N	N	N	N	N	N	N	Y	N	N	N	N	N	N	N	N	N	N	N	N	Y	N	N	N	N	N
	(fimH) type I fimbriae minor fimbrial subunit FimH, adhesin [Type 1 fimbriae (VF0102)] [Salmonella enterica subsp. enterica serovar Typhimurium str. LT2]	N	N	N	N	N	N	N	Y	N	N	N	N	N	N	N	N	N	N	N	N	Y	N	N	N	N	N
	(fimI) fimbrial protein internal segment [Type 1 fimbriae (VF0102)] [Salmonella enterica subsp. enterica serovar Typhimurium str. LT2]	N	N	N	N	N	N	N	Y	N	N	N	N	N	N	N	N	N	N	N	N	Y	N	N	N	N	N
	(fimW) putative fimbrial protein [Type 1 fimbriae (VF0102)] [Salmonella enterica subsp. enterica serovar Typhimurium str. LT2]	N	N	N	N	N	N	N	Y	N	N	N	N	N	N	N	N	N	N	N	N	Y	N	N	N	N	N
	(fimY) putative regulatory protein [Type 1 fimbriae (VF0102)] [Salmonella enterica subsp. enterica serovar Typhimurium str. LT2]	N	N	N	N	N	N	N	Y	N	N	N	N	N	N	N	N	N	N	N	N	Y	N	N	N	N	N
	(fimZ) fimbrial protein Z [Type 1 fimbriae (VF0102)] [Salmonella enterica subsp. enterica serovar Typhimurium str. LT2]	N	N	N	N	N	N	N	Y	N	N	N	N	N	N	N	N	N	N	N	N	Y	N	N	N	N	N
	(lpfA) long polar fimbria protein LpfA [Lpf (VF0105)] [Salmonella enterica subsp. enterica serovar Typhimurium str. LT2]	N	N	N	N	N	N	N	Y	N	N	N	N	N	N	N	N	N	N	N	N	Y	N	N	N	N	N
	(lpfB) long polar fimbrial chaperone protein LpfB [Lpf (VF0105)] [Salmonella enterica subsp. enterica serovar Typhimurium str. LT2]	N	N	N	N	N	N	N	Y	N	N	N	N	N	N	N	N	N	N	N	N	Y	N	N	N	N	N
	(lpfC) long polar fimbrial usher protein LpfC [Lpf (VF0105)] [Salmonella enterica subsp. enterica serovar Typhimurium str. LT2]	N	N	N	N	N	N	N	Y	N	N	N	N	N	N	N	N	N	N	N	N	Y	N	N	N	N	N
	(lpfD) long polar fimbrial protein LpfD [Lpf (VF0105)] [Salmonella enterica subsp. enterica serovar Typhimurium str. LT2]	N	N	N	N	N	N	N	Y	N	N	N	N	N	N	N	N	N	N	N	N	Y	N	N	N	N	N
	(lpfE) long polar fimbrial minor subunit LpfE, adhesin [Lpf (VF0105)] [Salmonella enterica subsp. enterica serovar Typhimurium str. LT2]	N	N	N	N	N	N	N	Y	N	N	N	N	N	N	N	N	N	N	N	N	Y	N	N	N	N	N
	(pegA) putative fimbrial subunit protein [Peg (CVF631)] [Salmonella enterica subsp. enterica serovar Schwarzengrund str. CVM19633]	N	N	N	N	N	N	N	Y	N	N	N	N	N	N	N	N	N	N	N	N	Y	N	N	N	N	N
	(safA) putative outer membrane protein [Salmonella atypical fimbrial (Saf) (AI053)] [Salmonella enterica subsp. enterica serovar Typhimurium str. LT2]	N	N	N	N	N	N	N	Y	N	N	N	N	N	N	N	N	N	N	N	N	Y	N	N	N	N	N
	(safB) putative fimbrial assembly chaparone [Salmonella atypical fimbrial (Saf) (AI053)] [Salmonella enterica subsp. enterica serovar Typhimurium str. LT2]	N	N	N	N	N	N	N	Y	N	N	N	N	N	N	N	N	N	N	N	N	Y	N	N	N	N	N
	(safC) putative fimbrial usher [Salmonella atypical fimbrial (Saf) (AI053)] [Salmonella enterica subsp. enterica serovar Typhimurium str. LT2]	N	N	N	N	N	N	N	Y	N	N	N	N	N	N	N	N	N	N	N	N	Y	N	N	N	N	N
	(safD) putative fimbrial subunit [Salmonella atypical fimbrial (Saf) (AI053)] [Salmonella enterica subsp. enterica serovar Typhimurium str. LT2]	N	N	N	N	N	N	N	Y	N	N	N	N	N	N	N	N	N	N	N	N	Y	N	N	N	N	N
	(stbA) putative fimbrial major subunit [Stb (AI059)] [Salmonella enterica subsp. enterica serovar Typhimurium str. LT2]	N	N	N	N	N	N	N	Y	N	N	N	N	N	N	N	N	N	N	N	N	Y	N	N	N	N	N
	(stbB) putative fimbrial chaperone [Stb (AI059)] [Salmonella enterica subsp. enterica serovar Typhimurium str. LT2]	N	N	N	N	N	N	N	Y	N	N	N	N	N	N	N	N	N	N	N	N	Y	N	N	N	N	N
	(stbC) putative fimbrial usher [Stb (AI059)] [Salmonella enterica subsp. enterica serovar Typhimurium str. LT2]	N	N	N	N	N	N	N	Y	N	N	N	N	N	N	N	N	N	N	N	N	Y	N	N	N	N	N
	(stbD) putative fimbrial usher [Stb (AI059)] [Salmonella enterica subsp. enterica serovar Typhimurium str. LT2]	N	N	N	N	N	N	N	Y	N	N	N	N	N	N	N	N	N	N	N	N	Y	N	N	N	N	N
	(stbE) putative fimbrial chaparone [Stb (AI059)] [Salmonella enterica subsp. enterica serovar Typhimurium str. LT2]	N	N	N	N	N	N	N	Y	N	N	N	N	N	N	N	N	N	N	N	N	Y	N	N	N	N	N
	(stcA) putative fimbrial-like protein [Stc (AI060)] [Salmonella enterica subsp. enterica serovar Typhimurium str. LT2]	N	N	N	N	N	N	N	Y	N	N	N	N	N	N	N	N	N	N	N	N	Y	N	N	N	N	N
	(stcB) putative periplasmic chaperone protein [Stc (AI060)] [Salmonella enterica subsp. enterica serovar Typhimurium str. LT2]	N	N	N	N	N	N	N	Y	N	N	N	N	N	N	N	N	N	N	N	N	Y	N	N	N	N	N
	(stcC) putative outer membrane protein [Stc (AI060)] [Salmonella enterica subsp. enterica serovar Typhimurium str. LT2]	N	N	N	N	N	N	N	Y	N	N	N	N	N	N	N	N	N	N	N	N	Y	N	N	N	N	N
	(stcD) putative outer membrane lipoprotein [Stc (AI060)] [Salmonella enterica subsp. enterica serovar Typhimurium str. LT2]	N	N	N	N	N	N	N	Y	N	N	N	N	N	N	N	N	N	N	N	N	Y	N	N	N	N	N
	(stdA) putative fimbrial-like protein [Std (CVF022)] [Salmonella enterica subsp. enterica serovar Paratyphi C strain RKS4594]	N	N	N	N	N	N	N	Y	N	N	N	N	N	N	N	N	N	N	N	N	Y	N	N	N	N	N
	(stdB) putative outer membrane usher protein [Std (AI061)] [Salmonella enterica subsp. enterica serovar Typhimurium str. LT2]	N	N	N	N	N	N	N	Y	N	N	N	N	N	N	N	N	N	N	N	N	Y	N	N	N	N	N
	(stdC) putative fimbrial chaparone [Std (AI061)] [Salmonella enterica subsp. enterica serovar Typhimurium str. LT2]	N	N	N	N	N	N	N	Y	N	N	N	N	N	N	N	N	N	N	N	N	Y	N	N	N	N	N
	(stdD) outer membrane protein [Std (AI061)] [Salmonella enterica subsp. enterica serovar Typhimurium str. LT2]	N	N	N	N	N	N	N	Y	N	N	N	N	N	N	N	N	N	N	N	N	Y	N	N	N	N	N
	(stfA) putative fimbrial subunit [S. typhimurium fimbriae (Stf) (AI056)] [Salmonella enterica subsp. enterica serovar Typhimurium str. LT2]	N	N	N	N	N	N	N	Y	N	N	N	N	N	N	N	N	N	N	N	N	Y	N	N	N	N	N
	(stfC) putative fimbrial outer membrane usher [S. typhimurium fimbriae (Stf) (AI056)] [Salmonella enterica subsp. enterica serovar Typhimurium str. LT2]	N	N	N	N	N	N	N	Y	N	N	N	N	N	N	N	N	N	N	N	N	Y	N	N	N	N	N
	(stfD) putative periplasmic fimbrial chaperone [S. typhimurium fimbriae (Stf) (AI056)] [Salmonella enterica subsp. enterica serovar Typhimurium str. LT2]	N	N	N	N	N	N	N	Y	N	N	N	N	N	N	N	N	N	N	N	N	Y	N	N	N	N	N
	(stfE) putative minor fimbrial subunit [S. typhimurium fimbriae (Stf) (AI056)] [Salmonella enterica subsp. enterica serovar Typhimurium str. LT2]	N	N	N	N	N	N	N	Y	N	N	N	N	N	N	N	N	N	N	N	N	Y	N	N	N	N	N
	(stfF) putative minor fimbrial subunit [S. typhimurium fimbriae (Stf) (AI056)] [Salmonella enterica subsp. enterica serovar Typhimurium str. LT2]	N	N	N	N	N	N	N	Y	N	N	N	N	N	N	N	N	N	N	N	N	Y	N	N	N	N	N
	(stfG) putative minor fimbrial subunit [S. typhimurium fimbriae (Stf) (AI056)] [Salmonella enterica subsp. enterica serovar Typhimurium str. LT2]	N	N	N	N	N	N	N	Y	N	N	N	N	N	N	N	N	N	N	N	N	Y	N	N	N	N	N
	(stiA) putative fimbrial subunit [Sti (AI066)] [Salmonella enterica subsp. enterica serovar Typhimurium str. LT2]	N	N	N	N	N	N	N	Y	N	N	N	N	N	N	N	N	N	N	N	N	Y	N	N	N	N	N
	(stiB) putative fimbrial chaparone [Sti (AI066)] [Salmonella enterica subsp. enterica serovar Typhimurium str. LT2]	N	N	N	N	N	N	N	Y	N	N	N	N	N	N	N	N	N	N	N	N	Y	N	N	N	N	N
	(stiC) putativie fimbrial usher [Sti (AI066)] [Salmonella enterica subsp. enterica serovar Typhimurium str. LT2]	N	N	N	N	N	N	N	Y	N	N	N	N	N	N	N	N	N	N	N	N	Y	N	N	N	N	N
	(stiH) putative fimbrial protein precurosr [Sti (AI066)] [Salmonella enterica subsp. enterica serovar Typhimurium str. LT2]	N	N	N	N	N	N	N	Y	N	N	N	N	N	N	N	N	N	N	N	N	Y	N	N	N	N	N
Flagella	(ehaB) outer membrane autotransporter [EhaB, AIDA-I type (CVF744)] [Escherichia coli E24377A]	N	N	Y	N	N	N	N	N	N	N	N	N	N	N	N	N	N	N	N	N	N	N	N	N	N	N
	(cheA) chemotaxis protein CheA [peritrichous flagella (AI139)] [Salmonella enterica subsp. enterica serovar Typhimurium str. LT2]	N	N	N	N	N	N	N	Y	N	N	N	N	N	N	N	N	N	N	N	N	Y	N	N	N	N	N
	(cheB) chemotaxis-specific methylesterase [peritrichous flagella (AI139)] [Salmonella enterica subsp. enterica serovar Typhimurium str. LT2]	N	N	N	N	N	N	N	Y	N	N	N	N	N	N	N	N	N	N	N	N	Y	N	N	N	N	N
	(cheR) chemotaxis methyltransferase CheR [peritrichous flagella (AI139)] [Salmonella enterica subsp. enterica serovar Typhimurium str. LT2]	N	N	N	N	N	N	N	Y	N	N	N	N	N	N	N	N	N	N	N	N	Y	N	N	N	N	N
	(cheW) purine-binding chemotaxis protein [peritrichous flagella (AI139)] [Salmonella enterica subsp. enterica serovar Typhimurium str. LT2]	N	N	N	N	N	N	N	Y	N	N	N	N	N	N	N	N	N	N	N	N	Y	N	N	N	N	N
	(cheY) chemotaxis regulatory protein CheY [peritrichous flagella (AI139)] [Salmonella enterica subsp. enterica serovar Typhimurium str. LT2]	N	N	N	N	N	N	N	Y	N	N	N	N	N	N	N	N	N	N	N	N	Y	N	N	N	N	N
	(cheZ) chemotaxis regulator CheZ [peritrichous flagella (AI139)] [Salmonella enterica subsp. enterica serovar Typhimurium str. LT2]	N	N	N	N	N	N	N	Y	N	N	N	N	N	N	N	N	N	N	N	N	Y	N	N	N	N	N
	(ehaB) flagellin structural protein [EhaB, AIDA-I type (CVF744)] [Escherichia coli O55:H7 str. CB9615]	N	N	N	N	N	N	N	Y	N	N	N	N	N	N	N	N	N	N	N	N	Y	N	N	N	N	N
	(ehaB) structural protein [EhaB, AIDA-I type (CVF744)] [Escherichia coli O83:H1 str. LF82]	N	N	N	N	N	N	N	Y	N	N	N	N	N	N	N	N	N	N	N	N	Y	N	N	N	N	N
	(flgA) flagellar basal body P-ring biosynthesis protein FlgA [peritrichous flagella (AI139)] [Salmonella enterica subsp. enterica serovar Typhimurium str. LT2]	N	N	N	N	N	N	N	Y	N	N	N	N	N	N	N	N	N	N	N	N	Y	N	N	N	N	N
	(flgB) flagellar basal body rod protein FlgB [peritrichous flagella (AI139)] [Salmonella enterica subsp. enterica serovar Typhimurium str. LT2]	N	N	N	N	N	N	N	Y	N	N	N	N	N	N	N	N	N	N	N	N	Y	N	N	N	N	N
	(flgC) flagellar basal body rod protein FlgC [peritrichous flagella (AI139)] [Salmonella enterica subsp. enterica serovar Typhimurium str. LT2]	N	N	N	N	N	N	N	Y	N	N	N	N	N	N	N	N	N	N	N	N	Y	N	N	N	N	N
	(flgD) flagellar basal body rod modification protein [peritrichous flagella (AI139)] [Salmonella enterica subsp. enterica serovar Typhimurium str. LT2]	N	N	N	N	N	N	N	Y	N	N	N	N	N	N	N	N	N	N	N	N	Y	N	N	N	N	N
	(flgE) flagellar hook protein FlgE [peritrichous flagella (AI139)] [Salmonella enterica subsp. enterica serovar Typhimurium str. LT2]	N	N	N	N	N	N	N	Y	N	N	N	N	N	N	N	N	N	N	N	N	Y	N	N	N	N	N
	(flgF) flagellar basal body rod protein FlgF [peritrichous flagella (AI139)] [Salmonella enterica subsp. enterica serovar Typhimurium str. LT2]	N	N	N	N	N	N	N	Y	N	N	N	N	N	N	N	N	N	N	N	N	Y	N	N	N	N	N
	(flgG) flagellar basal body rod protein FlgG [peritrichous flagella (AI139)] [Salmonella enterica subsp. enterica serovar Typhimurium str. LT2]	N	N	N	N	N	N	N	Y	N	N	N	N	N	N	N	N	N	N	N	N	Y	N	N	N	N	N
	(flgH) flagellar basal body L-ring protein [peritrichous flagella (AI139)] [Salmonella enterica subsp. enterica serovar Typhimurium str. LT2]	N	N	N	N	N	N	N	Y	N	N	N	N	N	N	N	N	N	N	N	N	Y	N	N	N	N	N
	(flgI) flagellar basal body P-ring protein [peritrichous flagella (AI139)] [Salmonella enterica subsp. enterica serovar Typhimurium str. LT2]	N	N	N	N	N	N	N	Y	N	N	N	N	N	N	N	N	N	N	N	N	Y	N	N	N	N	N
	(flgJ) flagellar rod assembly protein/muramidase FlgJ [peritrichous flagella (AI139)] [Salmonella enterica subsp. enterica serovar Typhimurium str. LT2]	N	N	N	N	N	N	N	Y	N	N	N	N	N	N	N	N	N	N	N	N	Y	N	N	N	N	N
	(flgK) flagellar hook-associated protein FlgK [peritrichous flagella (AI139)] [Salmonella enterica subsp. enterica serovar Typhimurium str. LT2]	N	N	N	N	N	N	N	Y	N	N	N	N	N	N	N	N	N	N	N	N	Y	N	N	N	N	N
	(flgL) flagellar hook-associated protein FlgL [peritrichous flagella (AI139)] [Salmonella enterica subsp. enterica serovar Typhimurium str. LT2]	N	N	N	N	N	N	N	Y	N	N	N	N	N	N	N	N	N	N	N	N	Y	N	N	N	N	N
	(flgM) anti-sigma28 factor FlgM [peritrichous flagella (AI139)] [Salmonella enterica subsp. enterica serovar Typhimurium str. LT2]	N	N	N	N	N	N	N	Y	N	N	N	N	N	N	N	N	N	N	N	N	Y	N	N	N	N	N
	(flgN) FlgK/FlgL export chaperone [peritrichous flagella (AI139)] [Salmonella enterica subsp. enterica serovar Typhimurium str. LT2]	N	N	N	N	N	N	N	Y	N	N	N	N	N	N	N	N	N	N	N	N	Y	N	N	N	N	N
	(flhA) flagellar biosynthesis protein FlhA [peritrichous flagella (AI139)] [Salmonella enterica subsp. enterica serovar Typhimurium str. LT2]	N	N	N	N	N	N	N	Y	N	N	N	N	N	N	N	N	N	N	N	N	Y	N	N	N	N	N
	(flhB) flagellar biosynthesis protein FlhB [peritrichous flagella (AI139)] [Salmonella enterica subsp. enterica serovar Typhimurium str. LT2]	N	N	N	N	N	N	N	Y	N	N	N	N	N	N	N	N	N	N	N	N	Y	N	N	N	N	N
	(flhC) transcriptional activator FlhC [peritrichous flagella (AI139)] [Salmonella enterica subsp. enterica serovar Typhimurium str. LT2]	N	N	N	N	N	N	N	Y	N	N	N	N	N	N	N	N	N	N	N	N	Y	N	N	N	N	N
	(flhD) transcriptional activator FlhD [peritrichous flagella (AI139)] [Salmonella enterica subsp. enterica serovar Typhimurium str. LT2]	N	N	N	N	N	N	N	Y	N	N	N	N	N	N	N	N	N	N	N	N	Y	N	N	N	N	N
	(flhE) flagellar protein [peritrichous flagella (AI139)] [Salmonella enterica subsp. enterica serovar Typhimurium str. LT2]	N	N	N	N	N	N	N	Y	N	N	N	N	N	N	N	N	N	N	N	N	Y	N	N	N	N	N
	(fliA) flagellar biosynthesis sigma factor [peritrichous flagella (AI139)] [Salmonella enterica subsp. enterica serovar Typhimurium str. LT2]	N	N	N	N	N	N	N	Y	N	N	N	N	N	N	N	N	N	N	N	N	Y	N	N	N	N	N
	(fliB) lysine-N-methylase [peritrichous flagella (AI139)] [Salmonella enterica subsp. enterica serovar Typhimurium str. LT2]	N	N	N	N	N	N	N	Y	N	N	N	N	N	N	N	N	N	N	N	N	Y	N	N	N	N	N
	(fliC) flagellin [peritrichous flagella (AI139)] [Salmonella enterica subsp. enterica serovar Typhimurium str. LT2]	N	N	N	N	N	N	N	Y	N	N	N	N	N	N	N	N	N	N	N	N	Y	N	N	N	N	N
	(fliD) flagellar capping protein [peritrichous flagella (AI139)] [Salmonella enterica subsp. enterica serovar Typhimurium str. LT2]	N	N	N	N	N	N	N	Y	N	N	N	N	N	N	N	N	N	N	N	N	Y	N	N	N	N	N
	(fliE) flagellar hook-basal body protein FliE [peritrichous flagella (AI139)] [Salmonella enterica subsp. enterica serovar Typhimurium str. LT2]	N	N	N	N	N	N	N	Y	N	N	N	N	N	N	N	N	N	N	N	N	Y	N	N	N	N	N
	(fliF) flagellar MS-ring protein [peritrichous flagella (AI139)] [Salmonella enterica subsp. enterica serovar Typhimurium str. LT2]	N	N	N	N	N	N	N	Y	N	N	N	N	N	N	N	N	N	N	N	N	Y	N	N	N	N	N
	(fliG) flagellar motor switch protein G [peritrichous flagella (AI139)] [Salmonella enterica subsp. enterica serovar Typhimurium str. LT2]	N	N	N	N	N	N	N	Y	N	N	N	N	N	N	N	N	N	N	N	N	Y	N	N	N	N	N
	(fliH) flagellar assembly protein H [peritrichous flagella (AI139)] [Salmonella enterica subsp. enterica serovar Typhimurium str. LT2]	N	N	N	N	N	N	N	Y	N	N	N	N	N	N	N	N	N	N	N	N	Y	N	N	N	N	N
	(fliI) flagellum-specific ATP synthase [peritrichous flagella (AI139)] [Salmonella enterica subsp. enterica serovar Typhimurium str. LT2]	N	N	N	N	N	N	N	Y	N	N	N	N	N	N	N	N	N	N	N	N	Y	N	N	N	N	N
	(fliJ) flagellar biosynthesis chaperone [peritrichous flagella (AI139)] [Salmonella enterica subsp. enterica serovar Typhimurium str. LT2]	N	N	N	N	N	N	N	Y	N	N	N	N	N	N	N	N	N	N	N	N	Y	N	N	N	N	N
	(fliK) flagellar hook-length control protein [peritrichous flagella (AI139)] [Salmonella enterica subsp. enterica serovar Typhimurium str. LT2]	N	N	N	N	N	N	N	Y	N	N	N	N	N	N	N	N	N	N	N	N	Y	N	N	N	N	N
	(fliL) flagellar basal body-associated protein FliL [peritrichous flagella (AI139)] [Salmonella enterica subsp. enterica serovar Typhimurium str. LT2]	N	N	N	N	N	N	N	Y	N	N	N	N	N	N	N	N	N	N	N	N	Y	N	N	N	N	N
	(fliM) flagellar motor switch protein FliM [peritrichous flagella (AI139)] [Salmonella enterica subsp. enterica serovar Typhimurium str. LT2]	N	N	N	N	N	N	N	Y	N	N	N	N	N	N	N	N	N	N	N	N	Y	N	N	N	N	N
	(fliN) flagellar motor switch protein FliN [peritrichous flagella (AI139)] [Salmonella enterica subsp. enterica serovar Typhimurium str. LT2]	N	N	N	N	N	N	N	Y	N	N	N	N	N	N	N	N	N	N	N	N	Y	N	N	N	N	N
	(fliO) flagellar biosynthesis protein FliO [peritrichous flagella (AI139)] [Salmonella enterica subsp. enterica serovar Typhimurium str. LT2]	N	N	N	N	N	N	N	Y	N	N	N	N	N	N	N	N	N	N	N	N	Y	N	N	N	N	N
	(fliP) flagellar biosynthesis protein FliP [peritrichous flagella (AI139)] [Salmonella enterica subsp. enterica serovar Typhimurium str. LT2]	N	N	N	N	N	N	N	Y	N	N	N	N	N	N	N	N	N	N	N	N	Y	N	N	N	N	N
	(fliQ) flagellar biosynthesis protein FliQ [peritrichous flagella (AI139)] [Salmonella enterica subsp. enterica serovar Typhimurium str. LT2]	N	N	N	N	N	N	N	Y	N	N	N	N	N	N	N	N	N	N	N	N	Y	N	N	N	N	N
	(fliR) flagellar biosynthesis protein FliR [peritrichous flagella (AI139)] [Salmonella enterica subsp. enterica serovar Typhimurium str. LT2]	N	N	N	N	N	N	N	Y	N	N	N	N	N	N	N	N	N	N	N	N	Y	N	N	N	N	N
	(fliS) flagellar protein FliS [peritrichous flagella (AI139)] [Salmonella enterica subsp. enterica serovar Typhimurium str. LT2]	N	N	N	N	N	N	N	Y	N	N	N	N	N	N	N	N	N	N	N	N	Y	N	N	N	N	N
	(fliT) flagellar biosynthesis protein FliT [peritrichous flagella (AI139)] [Salmonella enterica subsp. enterica serovar Typhimurium str. LT2]	N	N	N	N	N	N	N	Y	N	N	N	N	N	N	N	N	N	N	N	N	Y	N	N	N	N	N
	(fliY) cystine transporter subunit [peritrichous flagella (AI139)] [Salmonella enterica subsp. enterica serovar Typhimurium str. LT2]	N	N	N	N	N	N	N	Y	N	N	N	N	N	N	N	N	N	N	N	N	Y	N	N	N	N	N
	(fliZ) flagella biosynthesis protein FliZ [peritrichous flagella (AI139)] [Salmonella enterica subsp. enterica serovar Typhimurium str. LT2]	N	N	N	N	N	N	N	Y	N	N	N	N	N	N	N	N	N	N	N	N	Y	N	N	N	N	N
	(fljA) phase-1 flagellin repressor [peritrichous flagella (AI139)] [Salmonella enterica subsp. enterica serovar Typhimurium str. LT2]	N	N	N	N	N	N	N	Y	N	N	N	N	N	N	N	N	N	N	N	N	Y	N	N	N	N	N
	(fljB) flagellin [peritrichous flagella (AI139)] [Salmonella enterica subsp. enterica serovar Typhimurium str. LT2]	N	N	N	N	N	N	N	Y	N	N	N	N	N	N	N	N	N	N	N	N	Y	N	N	N	N	N
	(flk) flagella biosynthesis regulator [peritrichous flagella (AI139)] [Salmonella enterica subsp. enterica serovar Typhimurium str. LT2]	N	N	N	N	N	N	N	Y	N	N	N	N	N	N	N	N	N	N	N	N	Y	N	N	N	N	N
	(motA) flagellar motor protein MotA [peritrichous flagella (AI139)] [Salmonella enterica subsp. enterica serovar Typhimurium str. LT2]	N	N	N	N	N	N	N	Y	N	N	N	N	N	N	N	N	N	N	N	N	Y	N	N	N	N	N
	(motB) flagellar motor protein MotB [peritrichous flagella (AI139)] [Salmonella enterica subsp. enterica serovar Typhimurium str. LT2]	N	N	N	N	N	N	N	Y	N	N	N	N	N	N	N	N	N	N	N	N	Y	N	N	N	N	N
	(tar/cheM) methyl accepting chemotaxis protein II [peritrichous flagella (AI139)] [Salmonella enterica subsp. enterica serovar Typhimurium str. LT2]	N	N	N	N	N	N	N	Y	N	N	N	N	N	N	N	N	N	N	N	N	Y	N	N	N	N	N
Invasion	(traJ) TraJ [TraJ (VF0241)] [Escherichia coli]	N	N	N	N	N	N	N	N	N	N	N	N	N	N	N	N	N	N	N	Y	N	N	N	N	N	N
LPS	(KPR_1614) hypothetical protein [LPS rfb locus (CVF857)] [Klebsiella pneumoniae subsp. rhinoscleromatis SB3432]	N	N	Y	N	N	N	N	N	N	N	N	N	N	N	N	N	N	N	N	N	N	N	N	N	N	N
Magnesium Uptake	(mgtB) Mg2+ transport protein [MgtBC (VF0106)] [Salmonella enterica subsp. enterica serovar Typhimurium str. LT2]	N	N	N	N	N	N	N	Y	N	N	N	N	N	N	N	N	N	N	N	N	Y	N	N	N	N	N
	(mgtC) Mg2+ transport protein [MgtBC (VF0106)] [Salmonella enterica subsp. enterica serovar Typhimurium str. LT2]	N	N	N	N	N	N	N	Y	N	N	N	N	N	N	N	N	N	N	N	N	Y	N	N	N	N	N
Outer Protein Membrane	(ompD) outer membrane porin precursor [Hek (AI384)] [Salmonella enterica subsp. enterica serovar Typhimurium str. LT2]	N	N	N	N	N	N	N	Y	N	N	N	N	N	N	N	N	N	N	N	N	Y	N	N	N	N	N
Regulatory	(fur) transcriptional repressor of iron-responsive genes (Fur family) (ferric uptake regulator) [Fur (VF0113)] [Salmonella enterica subsp. enterica serovar Typhimurium str. LT2]	N	N	N	N	N	N	N	Y	N	N	N	N	N	N	N	N	N	N	N	N	Y	N	N	N	N	N
	(phoP) response regulator [PhoPQ (VF0111)] [Salmonella enterica subsp. enterica serovar Typhimurium str. LT2]	N	N	N	N	N	N	N	Y	N	N	N	N	N	N	N	N	N	N	N	N	Y	N	N	N	N	N
	(phoQ) sensor kinase protein [PhoPQ (VF0111)] [Salmonella enterica subsp. enterica serovar Typhimurium str. LT2]	N	N	N	N	N	N	N	Y	N	N	N	N	N	N	N	N	N	N	N	N	Y	N	N	N	N	N
	(regB) two-component response regulator protein [TSS-5 (SS192)] [Burkholderia pseudomallei K96243]	N	N	N	N	N	N	N	Y	N	N	N	N	N	N	N	N	N	N	N	N	Y	N	N	N	N	N
	(rpoS) sigma S (sigma 38) factor of RNA polymerase, major sigmafactor during stationary phase [RpoS (VF0112)] [Salmonella enterica subsp. enterica serovar Typhimurium str. LT2]	N	N	N	N	N	N	N	Y	N	N	N	N	N	N	N	N	N	N	N	N	Y	N	N	N	N	N
	(sigA/rpoV) RNA polymerase sigma factor [Sigma A (CVF325)] [Mycobacterium tuberculosis CAS/NITR204]	N	N	N	N	N	N	N	Y	N	N	N	N	N	N	N	N	N	N	N	N	Y	N	N	N	N	N
Siderophore	(pvdL) peptide synthase [Pyoverdine (CVF551)] [Pseudomonas aeruginosa LESB58]	N	N	N	N	N	N	N	Y	N	N	N	N	N	N	N	N	N	N	N	N	Y	N	Y	N	Y	N
	(pvdL) peptide synthase PvdL [pyoverdine (IA001)] [Pseudomonas aeruginosa PAO1]	N	N	N	N	N	N	N	Y	N	N	N	N	N	N	N	N	N	N	N	N	Y	N	Y	N	Y	N
	(pvdL) PvdL [Pyoverdine (CVF551)] [Pseudomonas aeruginosa UCBPP-PA14]	N	N	N	N	N	N	N	Y	N	N	N	N	N	N	N	N	N	N	N	N	Y	N	Y	N	Y	N
	(pvdL) pyoverdine synthetase A [Pyoverdine (CVF551)] [Pseudomonas fluorescens SBW25]	N	N	N	N	N	N	N	Y	N	N	N	N	N	N	N	N	N	N	N	N	Y	N	Y	N	Y	N
	(entD) phosphopantetheinyl transferase component of enterobactin synthase multienzyme complex [Enterobactin (VF0228)] [Escherichia coli CFT073]	N	N	N	N	N	N	N	Y	N	N	N	N	N	N	N	N	N	N	N	N	N	N	N	N	N	N
	(entD) phosphopantetheinyl transferase component of enterobactin synthase multienzyme complex [Enterobactin (VF0228)] [Escherichia coli CFT073]	N	N	N	N	N	N	N	Y	N	N	N	N	N	N	N	N	N	N	N	N	Y	N	N	N	N	N
	(iroB) glycosyl transferase [Salmochelin (IA021)] [Salmonella enterica subsp. enterica serovar Typhimurium str. LT2]	N	N	N	N	N	N	N	Y	N	N	N	N	N	N	N	N	N	N	N	N	Y	N	N	N	N	N
	(iroC) ABC transporter protein [Salmochelin (IA021)] [Salmonella enterica subsp. enterica serovar Typhimurium str. LT2]	N	N	N	N	N	N	N	Y	N	N	N	N	N	N	N	N	N	N	N	N	Y	N	N	N	N	N
	(iroD) enterochelin esterase=-like protein [Salmochelin (IA021)] [Salmonella enterica subsp. enterica serovar Typhimurium str. LT2]	N	N	N	N	N	N	N	Y	N	N	N	N	N	N	N	N	N	N	N	N	Y	N	N	N	N	N
	(iroE) hydrolase [Salmochelin (IA021)] [Salmonella enterica subsp. enterica serovar Typhimurium str. LT2]	N	N	N	N	N	N	N	Y	N	N	N	N	N	N	N	N	N	N	N	N	Y	N	N	N	N	N
	(iroN) outer membrane receptor FepA [Salmochelin (IA021)] [Salmonella enterica subsp. enterica serovar Typhimurium str. LT2]	N	N	N	N	N	N	N	Y	N	N	N	N	N	N	N	N	N	N	N	N	Y	N	N	N	N	N
	(viuC) ferric vibriobactin ABC transporter, ATP-binding protein [Periplasmic binding protein-dependent ABC transport systems (CVF276)] [Vibrio cholerae O1 biovar El Tor str. N16961]	N	N	N	N	N	N	N	Y	N	N	N	N	N	N	N	N	N	N	N	N	Y	N	N	N	N	N
	(viuC) vibriobactin and enterobactin ABC transporter, ATP-binding protein [vibriobactin (IA022)] [Vibrio cholerae O395]	N	N	N	N	N	N	N	Y	N	N	N	N	N	N	N	N	N	N	N	N	Y	N	N	N	N	N
T3SS	(spvA) outer membrane protein [Spv (VF0107)] [Salmonella enterica subsp. enterica serovar Typhimurium str. LT2]	N	N	N	N	Y	N	Y	Y	N	Y	Y	Y	Y	Y	Y	Y	Y	N	N	N	N	N	Y	N	Y	N
	(spvB) type III secretion system effector SpvB, ADP-ribosylation activity [Spv (VF0107)] [Salmonella enterica subsp. enterica serovar Typhimurium str. LT2]	N	N	N	N	Y	N	Y	Y	N	Y	Y	Y	Y	Y	Y	Y	Y	N	N	N	N	N	Y	N	Y	N
	(spvC) type III secretion system effector SpvC, phosphothreonine lyase [Spv (VF0107)] [Salmonella enterica subsp. enterica serovar Typhimurium str. LT2]	N	N	N	N	Y	N	Y	Y	N	Y	Y	Y	Y	Y	Y	Y	Y	N	N	N	N	N	Y	N	Y	N
	(spvD) hydrophilic protein [Spv (VF0107)] [Salmonella enterica subsp. enterica serovar Typhimurium str. LT2]	N	Y	Y	N	Y	N	Y	Y	N	Y	Y	Y	Y	Y	Y	Y	Y	N	N	N	N	Y	Y	Y	Y	N
	(spvR) Salmonella plasmid virulence: regulation of spv operon, lysR family [Spv (VF0107)] [Salmonella enterica subsp. enterica serovar Typhimurium str. LT2]	N	N	N	N	Y	N	Y	Y	N	Y	Y	Y	Y	Y	Y	Y	Y	N	N	N	N	N	Y	N	Y	N
	(spvD) SpvD [Spv (CVF018)] [Salmonella enterica subsp. enterica serovar Paratyphi C strain RKS4594]	N	N	Y	N	N	N	N	N	N	N	N	N	N	N	N	N	N	N	N	N	N	N	N	N	N	N
	(spvD) virulence protein VsdE [Spv (CVF018)] [Salmonella enterica subsp. enterica serovar Choleraesuis str. SC-B67]	N	N	Y	N	N	N	N	N	N	N	N	N	N	N	N	N	N	N	N	N	N	N	N	N	N	N
	(ipaH2.5) invasion plasmid antigen, fragment [Mxi-Spa TTSS effectors controlled by MxiE (CVF465)] [Shigella dysenteriae Sd197]	N	N	N	N	N	N	N	Y	N	N	N	N	N	N	N	N	N	N	N	Y	Y	N	Y	N	Y	N
	(ipaH2.5) invasion plasmid antigen, fragment [Mxi-Spa TTSS effectors controlled by MxiE (CVF465)] [Shigella dysenteriae Sd197]	N	N	N	N	N	N	N	N	N	N	N	N	N	N	N	N	N	N	N	N	N	N	Y	N	Y	N
	(avrA) type III secretion system effector AvrA, acetyltransferease [TTSS(SPI-1 encode) (VF0116)] [Salmonella enterica subsp. enterica serovar Typhimurium str. LT2]	N	N	N	N	N	N	N	Y	N	N	N	N	N	N	N	N	N	N	N	N	Y	N	N	N	N	N
	(gogB) type III secretion system effector GogB, anti-inflammatory effector [SPI-2 encoded T3SS (SS021)] [Salmonella enterica subsp. enterica serovar Typhimurium str. LT2]	N	N	N	N	N	N	N	Y	N	N	N	N	N	N	N	N	N	N	N	N	Y	N	N	N	N	N
	(hilA) invasion protein transcriptional activator [TTSS(SPI-1 encode) (VF0116)] [Salmonella enterica subsp. enterica serovar Typhimurium str. LT2]	N	N	N	N	N	N	N	Y	N	N	N	N	N	N	N	N	N	N	N	N	Y	N	N	N	N	N
	(hilC) invasion regulatory protein [TTSS(SPI-1 encode) (VF0116)] [Salmonella enterica subsp. enterica serovar Typhimurium str. LT2]	N	N	N	N	N	N	N	Y	N	N	N	N	N	N	N	N	N	N	N	N	Y	N	N	N	N	N
	(hilD) invasion protein regulatory protein [TTSS(SPI-1 encode) (VF0116)] [Salmonella enterica subsp. enterica serovar Typhimurium str. LT2]	N	N	N	N	N	N	N	Y	N	N	N	N	N	N	N	N	N	N	N	N	Y	N	N	N	N	N
	(iacP) acyl carrier protein [TTSS(SPI-1 encode) (VF0116)] [Salmonella enterica subsp. enterica serovar Typhimurium str. LT2]	N	N	N	N	N	N	N	Y	N	N	N	N	N	N	N	N	N	N	N	N	Y	N	N	N	N	N
	(iagB) invasion protein precursor [TTSS(SPI-1 encode) (VF0116)] [Salmonella enterica subsp. enterica serovar Typhimurium str. LT2]	N	N	N	N	N	N	N	Y	N	N	N	N	N	N	N	N	N	N	N	N	Y	N	N	N	N	N
	(inv) - [Invasin A (CVF041)] [Yersinia pestis CO92]	N	N	N	N	N	N	N	Y	N	N	N	N	N	N	N	N	N	N	N	N	Y	N	N	N	N	N
	(invA) type III secretion system major export apparatus protein InvA [TTSS(SPI-1 encode) (VF0116)] [Salmonella enterica subsp. enterica serovar Typhimurium str. LT2]	N	N	N	N	N	N	N	Y	N	N	N	N	N	N	N	N	N	N	N	N	Y	N	N	N	N	N
	(invB) type III secretion system protein InvB [TTSS(SPI-1 encode) (VF0116)] [Salmonella enterica subsp. enterica serovar Typhimurium str. LT2]	N	N	N	N	N	N	N	Y	N	N	N	N	N	N	N	N	N	N	N	N	Y	N	N	N	N	N
	(invC) type III secretion system ATPase InvC [TTSS(SPI-1 encode) (VF0116)] [Salmonella enterica subsp. enterica serovar Typhimurium str. LT2]	N	N	N	N	N	N	N	Y	N	N	N	N	N	N	N	N	N	N	N	N	Y	N	N	N	N	N
	(invE) type III secretion system gatekeeper invE [TTSS(SPI-1 encode) (VF0116)] [Salmonella enterica subsp. enterica serovar Typhimurium str. LT2]	N	N	N	N	N	N	N	Y	N	N	N	N	N	N	N	N	N	N	N	N	Y	N	N	N	N	N
	(invF) hypothetical protein [TTSS (SPI-1 encode) (CVF031)] [Salmonella enterica subsp. enterica serovar Paratyphi B str. SPB7]	N	N	N	N	N	N	N	Y	N	N	N	N	N	N	N	N	N	N	N	N	Y	N	N	N	N	N
	(invG) type III secretion system secretin invG [TTSS(SPI-1 encode) (VF0116)] [Salmonella enterica subsp. enterica serovar Typhimurium str. LT2]	N	N	N	N	N	N	N	Y	N	N	N	N	N	N	N	N	N	N	N	N	Y	N	N	N	N	N
	(invH) type III secretion system pilotin invG [TTSS(SPI-1 encode) (VF0116)] [Salmonella enterica subsp. enterica serovar Typhimurium str. LT2]	N	N	N	N	N	N	N	Y	N	N	N	N	N	N	N	N	N	N	N	N	Y	N	N	N	N	N
	(invI) type III secretion system stalk protein InvI [TTSS(SPI-1 encode) (VF0116)] [Salmonella enterica subsp. enterica serovar Typhimurium str. LT2]	N	N	N	N	N	N	N	Y	N	N	N	N	N	N	N	N	N	N	N	N	Y	N	N	N	N	N
	(invJ) type III secretion system needle length regulator InvJ [TTSS(SPI-1 encode) (VF0116)] [Salmonella enterica subsp. enterica serovar Typhimurium str. LT2]	N	N	N	N	N	N	N	Y	N	N	N	N	N	N	N	N	N	N	N	N	Y	N	N	N	N	N
	(orgA) type III secretion system accessory cytosolic protein OrgA [SPI-1 encoded T3SS (SS010)] [Salmonella enterica subsp. enterica serovar Typhimurium str. LT2]	N	N	N	N	N	N	N	Y	N	N	N	N	N	N	N	N	N	N	N	N	Y	N	N	N	N	N
	(orgB) type III secretion system stator OrgB [TTSS(SPI-1 encode) (VF0116)] [Salmonella enterica subsp. enterica serovar Typhimurium str. LT2]	N	N	N	N	N	N	N	Y	N	N	N	N	N	N	N	N	N	N	N	N	Y	N	N	N	N	N
	(orgC) type III secretion system effector OrgC [SPI-1 encoded T3SS (SS010)] [Salmonella enterica subsp. enterica serovar Typhimurium str. LT2]	N	N	N	N	N	N	N	Y	N	N	N	N	N	N	N	N	N	N	N	N	Y	N	N	N	N	N
	(pipB) type III secretion system effector PipB [SPI-2 encoded T3SS (SS021)] [Salmonella enterica subsp. enterica serovar Typhimurium str. LT2]	N	N	N	N	N	N	N	Y	N	N	N	N	N	N	N	N	N	N	N	N	Y	N	N	N	N	N
	(pipB2) type III secretion system effector PipB3 [SPI-2 encoded T3SS (SS021)] [Salmonella enterica subsp. enterica serovar Typhimurium str. LT2]	N	N	N	N	N	N	N	Y	N	N	N	N	N	N	N	N	N	N	N	N	Y	N	N	N	N	N
	(prgH) type III secretion system outer MS ring protein PrgH [TTSS(SPI-1 encode) (VF0116)] [Salmonella enterica subsp. enterica serovar Typhimurium str. LT2]	N	N	N	N	N	N	N	Y	N	N	N	N	N	N	N	N	N	N	N	N	Y	N	N	N	N	N
	(prgI) type III secretion system needle filament protein PrgI [TTSS(SPI-1 encode) (VF0116)] [Salmonella enterica subsp. enterica serovar Typhimurium str. LT2]	N	N	N	N	N	N	N	Y	N	N	N	N	N	N	N	N	N	N	N	N	Y	N	N	N	N	N
	(prgJ) type III secretion system inner rod protein PrgJ [TTSS(SPI-1 encode) (VF0116)] [Salmonella enterica subsp. enterica serovar Typhimurium str. LT2]	N	N	N	N	N	N	N	Y	N	N	N	N	N	N	N	N	N	N	N	N	Y	N	N	N	N	N
	(prgK) type III secretion system inner MS ring protein PrgK [TTSS(SPI-1 encode) (VF0116)] [Salmonella enterica subsp. enterica serovar Typhimurium str. LT2]	N	N	N	N	N	N	N	Y	N	N	N	N	N	N	N	N	N	N	N	N	Y	N	N	N	N	N
	(sicA) chaparone for SipC and SipB [TTSS(SPI-1 encode) (VF0116)] [Salmonella enterica subsp. enterica serovar Typhimurium str. LT2]	N	N	N	N	N	N	N	Y	N	N	N	N	N	N	N	N	N	N	N	N	Y	N	N	N	N	N
	(sicP) chaparone for SptP [TTSS(SPI-1 encode) (VF0116)] [Salmonella enterica subsp. enterica serovar Typhimurium str. LT2]	N	N	N	N	N	N	N	Y	N	N	N	N	N	N	N	N	N	N	N	N	Y	N	N	N	N	N
	(sifA) type III secretion system effector SifA, N-terminal SKIP-binding domain, C-terminal guanine nucleotide exchange factor activity [TTSS(SPI-2 encode) (VF0321)] [Salmonella enterica subsp. enterica serovar Typhimurium str. LT2]	N	N	N	N	N	N	N	Y	N	N	N	N	N	N	N	N	N	N	N	N	Y	N	N	N	N	N
	(sifB) type III secretion system effector SifB [SPI-2 encoded T3SS (SS021)] [Salmonella enterica subsp. enterica serovar Typhimurium str. LT2]	N	N	N	N	N	N	N	Y	N	N	N	N	N	N	N	N	N	N	N	N	Y	N	N	N	N	N
	(sipA) pathogenicity island 1 effector protein (function unknown) [TTSS-1 translocated effectors (CVF034)] [Salmonella enterica subsp. enterica serovar Enteritidis str. P125109]	N	N	N	N	N	N	N	Y	N	N	N	N	N	N	N	N	N	N	N	N	Y	N	N	N	N	N
	(sipA/sspA) type III secretion system effector SipA, actin polymerizing activity [TTSS(SPI-1 encode) (VF0116)] [Salmonella enterica subsp. enterica serovar Typhimurium str. LT2]	N	N	N	N	N	N	N	Y	N	N	N	N	N	N	N	N	N	N	N	N	Y	N	N	N	N	N
	(sipB) cell invasion protein SipB [TTSS-1 translocated effectors (CVF034)] [Salmonella enterica subsp. enterica serovar Dublin str. CT_02021853]	N	N	N	N	N	N	N	Y	N	N	N	N	N	N	N	N	N	N	N	N	Y	N	N	N	N	N
	(sipB) pathogenicity island 1 effector protein [TTSS-1 translocated effectors (CVF034)] [Salmonella enterica subsp. enterica serovar Gallinarum str. 287/91]	N	N	N	N	N	N	N	Y	N	N	N	N	N	N	N	N	N	N	N	N	Y	N	N	N	N	N
	(sipB/sspB) type III secretion system hydrophilic translocator, pore protein SipB [TTSS(SPI-1 encode) (VF0116)] [Salmonella enterica subsp. enterica serovar Typhimurium str. LT2]	N	N	N	N	N	N	N	Y	N	N	N	N	N	N	N	N	N	N	N	N	Y	N	N	N	N	N
	(sipC) cell invasion protein [TTSS-1 translocated effectors (CVF034)] [Salmonella enterica subsp. enterica serovar Choleraesuis str. SC-B67]	N	N	N	N	N	N	N	Y	N	N	N	N	N	N	N	N	N	N	N	N	Y	N	N	N	N	N
	(sipC/sspC) type III secretion system hydrophilic translocator, pore protein SipC [TTSS(SPI-1 encode) (VF0116)] [Salmonella enterica subsp. enterica serovar Typhimurium str. LT2]	N	N	N	N	N	N	N	Y	N	N	N	N	N	N	N	N	N	N	N	N	Y	N	N	N	N	N
	(sipD) type III secretion system hydrophilic translocator, needle tip protein SipD [TTSS(SPI-1 encode) (VF0116)] [Salmonella enterica subsp. enterica serovar Typhimurium str. LT2]	N	N	N	N	N	N	N	Y	N	N	N	N	N	N	N	N	N	N	N	N	Y	N	N	N	N	N
	(slrP) type III secretion system effector SlrP, E3 ubiquitin ligase [TTSS(SPI-1 encode) (VF0116)] [Salmonella enterica subsp. enterica serovar Typhimurium str. LT2]	N	N	N	N	N	N	N	Y	N	N	N	N	N	N	N	N	N	N	N	N	Y	N	N	N	N	N
	(sopA) type III secretion system effector SopA, E3 ubiquitin ligase [TTSS(SPI-1 encode) (VF0116)] [Salmonella enterica subsp. enterica serovar Typhimurium str. LT2]	N	N	N	N	N	N	N	Y	N	N	N	N	N	N	N	N	N	N	N	N	Y	N	N	N	N	N
	(sopB/sigD) type III secretion system effector SopB, phosphoinositide phosphatase [TTSS(SPI-1 encode) (VF0116)] [Salmonella enterica subsp. enterica serovar Typhimurium str. LT2]	N	N	N	N	N	N	N	Y	N	N	N	N	N	N	N	N	N	N	N	N	Y	N	N	N	N	N
	(sopD) type III secretion system effector SopD [TTSS(SPI-1 encode) (VF0116)] [Salmonella enterica subsp. enterica serovar Typhimurium str. LT2]	N	N	N	N	N	N	N	Y	N	N	N	N	N	N	N	N	N	N	N	N	Y	N	N	N	N	N
	(sopD2) type III secretion system effector SopD2 [SPI-2 encoded T3SS (SS021)] [Salmonella enterica subsp. enterica serovar Typhimurium str. LT2]	N	N	N	N	N	N	N	Y	N	N	N	N	N	N	N	N	N	N	N	N	Y	N	N	N	N	N
	(sopE2) type III secretion system effector SopE2, guanine nucleotide exchange factor [TTSS(SPI-1 encode) (VF0116)] [Salmonella enterica subsp. enterica serovar Typhimurium str. LT2]	N	N	N	N	N	N	N	Y	N	N	N	N	N	N	N	N	N	N	N	N	Y	N	N	N	N	N
	(spaO) type III secretion system C ring protein SpaO [TTSS(SPI-1 encode) (VF0116)] [Salmonella enterica subsp. enterica serovar Typhimurium str. LT2]	N	N	N	N	N	N	N	Y	N	N	N	N	N	N	N	N	N	N	N	N	Y	N	N	N	N	N
	(spaP) type III secretion system minor export apparatus protein SpaP [TTSS(SPI-1 encode) (VF0116)] [Salmonella enterica subsp. enterica serovar Typhimurium str. LT2]	N	N	N	N	N	N	N	Y	N	N	N	N	N	N	N	N	N	N	N	N	Y	N	N	N	N	N
	(spaQ) type III secretion system minor export apparatus protein SpaQ [TTSS(SPI-1 encode) (VF0116)] [Salmonella enterica subsp. enterica serovar Typhimurium str. LT2]	N	N	N	N	N	N	N	Y	N	N	N	N	N	N	N	N	N	N	N	N	Y	N	N	N	N	N
	(spaR) type III secretion system minor export apparatus protein SpaR [TTSS(SPI-1 encode) (VF0116)] [Salmonella enterica subsp. enterica serovar Typhimurium str. LT2]	N	N	N	N	N	N	N	Y	N	N	N	N	N	N	N	N	N	N	N	N	Y	N	N	N	N	N
	(spaS) type III secretion system export apparatus switch protein SpaS [TTSS(SPI-1 encode) (VF0116)] [Salmonella enterica subsp. enterica serovar Typhimurium str. LT2]	N	N	N	N	N	N	N	Y	N	N	N	N	N	N	N	N	N	N	N	N	Y	N	N	N	N	N
	(spiC/ssaB) type III secretion system protein SsaB [TTSS(SPI-2 encode) (VF0321)] [Salmonella enterica subsp. enterica serovar Typhimurium str. LT2]	N	N	N	N	N	N	N	Y	N	N	N	N	N	N	N	N	N	N	N	N	Y	N	N	N	N	N
	(sprB) transcriptional regulator [TTSS(SPI-1 encode) (VF0116)] [Salmonella enterica subsp. enterica serovar Typhimurium str. LT2]	N	N	N	N	N	N	N	Y	N	N	N	N	N	N	N	N	N	N	N	N	Y	N	N	N	N	N
	(sptP) type III secretion system effector SptP, tyrosine phosphatase and GTPase-activating protein [TTSS(SPI-1 encode) (VF0116)] [Salmonella enterica subsp. enterica serovar Typhimurium str. LT2]	N	N	N	N	N	N	N	Y	N	N	N	N	N	N	N	N	N	N	N	N	Y	N	N	N	N	N
	(ssaC) type III secretion system secretin SsaC [TTSS(SPI-2 encode) (VF0321)] [Salmonella enterica subsp. enterica serovar Typhimurium str. LT2]	N	N	N	N	N	N	N	Y	N	N	N	N	N	N	N	N	N	N	N	N	Y	N	N	N	N	N
	(ssaD) type III secretion system outer MS ring protein SsaD [TTSS(SPI-2 encode) (VF0321)] [Salmonella enterica subsp. enterica serovar Typhimurium str. LT2]	N	N	N	N	N	N	N	Y	N	N	N	N	N	N	N	N	N	N	N	N	Y	N	N	N	N	N
	(ssaE) chaperone for sseB [TTSS(SPI-2 encode) (VF0321)] [Salmonella enterica subsp. enterica serovar Typhimurium str. LT2]	N	N	N	N	N	N	N	Y	N	N	N	N	N	N	N	N	N	N	N	N	Y	N	N	N	N	N
	(ssaG) Secretion system apparatus SsaG [TTSS (SPI-2 encode) (CVF032)] [Salmonella enterica subsp. enterica serovar Choleraesuis str. SC-B67]	N	N	N	N	N	N	N	Y	N	N	N	N	N	N	N	N	N	N	N	N	Y	N	N	N	N	N
	(ssaH) Secretion system apparatus SsaH [TTSS (SPI-2 encode) (CVF032)] [Salmonella enterica subsp. enterica serovar Choleraesuis str. SC-B67]	N	N	N	N	N	N	N	Y	N	N	N	N	N	N	N	N	N	N	N	N	Y	N	N	N	N	N
	(ssaI) hypothetical protein [TTSS (SPI-2 encode) (CVF032)] [Salmonella enterica subsp. enterica serovar Paratyphi B str. SPB7]	N	N	N	N	N	N	N	Y	N	N	N	N	N	N	N	N	N	N	N	N	Y	N	N	N	N	N
	(ssaJ) type III secretion system inner MS ring protein SsaJ [TTSS(SPI-2 encode) (VF0321)] [Salmonella enterica subsp. enterica serovar Typhimurium str. LT2]	N	N	N	N	N	N	N	Y	N	N	N	N	N	N	N	N	N	N	N	N	Y	N	N	N	N	N
	(ssaK) type III secretion system stator SsaK [TTSS(SPI-2 encode) (VF0321)] [Salmonella enterica subsp. enterica serovar Typhimurium str. LT2]	N	N	N	N	N	N	N	Y	N	N	N	N	N	N	N	N	N	N	N	N	Y	N	N	N	N	N
	(ssaL) type III secretion system gatekeeper SsaL [TTSS(SPI-2 encode) (VF0321)] [Salmonella enterica subsp. enterica serovar Typhimurium str. LT2]	N	N	N	N	N	N	N	Y	N	N	N	N	N	N	N	N	N	N	N	N	Y	N	N	N	N	N
	(ssaM) type III secretion system protein SsaM [TTSS(SPI-2 encode) (VF0321)] [Salmonella enterica subsp. enterica serovar Typhimurium str. LT2]	N	N	N	N	N	N	N	Y	N	N	N	N	N	N	N	N	N	N	N	N	Y	N	N	N	N	N
	(ssaN) type III secretion system ATPase SsaN [TTSS(SPI-2 encode) (VF0321)] [Salmonella enterica subsp. enterica serovar Typhimurium str. LT2]	N	N	N	N	N	N	N	Y	N	N	N	N	N	N	N	N	N	N	N	N	Y	N	N	N	N	N
	(ssaO) Secretion system apparatus SsaO [TTSS (SPI-2 encode) (CVF032)] [Salmonella enterica subsp. enterica serovar Choleraesuis str. SC-B67]	N	N	N	N	N	N	N	Y	N	N	N	N	N	N	N	N	N	N	N	N	Y	N	N	N	N	N
	(ssaP) type III secretion system needle length regulator SsaP [TTSS(SPI-2 encode) (VF0321)] [Salmonella enterica subsp. enterica serovar Typhimurium str. LT2]	N	N	N	N	N	N	N	Y	N	N	N	N	N	N	N	N	N	N	N	N	Y	N	N	N	N	N
	(ssaQ) type III secretion system C ring protein SsaQ [TTSS(SPI-2 encode) (VF0321)] [Salmonella enterica subsp. enterica serovar Typhimurium str. LT2]	N	N	N	N	N	N	N	Y	N	N	N	N	N	N	N	N	N	N	N	N	Y	N	N	N	N	N
	(ssaR) type III secretion system minor export apparatus protein SsaR [TTSS(SPI-2 encode) (VF0321)] [Salmonella enterica subsp. enterica serovar Typhimurium str. LT2]	N	N	N	N	N	N	N	Y	N	N	N	N	N	N	N	N	N	N	N	N	Y	N	N	N	N	N
	(ssaS) type III secretion system minor export apparatus protein SsaS [TTSS(SPI-2 encode) (VF0321)] [Salmonella enterica subsp. enterica serovar Typhimurium str. LT2]	N	N	N	N	N	N	N	Y	N	N	N	N	N	N	N	N	N	N	N	N	Y	N	N	N	N	N
	(ssaT) type III secretion system minor export apparatus protein SsaT [TTSS(SPI-2 encode) (VF0321)] [Salmonella enterica subsp. enterica serovar Typhimurium str. LT2]	N	N	N	N	N	N	N	Y	N	N	N	N	N	N	N	N	N	N	N	N	Y	N	N	N	N	N
	(ssaU) type III secretion system export apparatus switch protein SsaU [TTSS(SPI-2 encode) (VF0321)] [Salmonella enterica subsp. enterica serovar Typhimurium str. LT2]	N	N	N	N	N	N	N	Y	N	N	N	N	N	N	N	N	N	N	N	N	Y	N	N	N	N	N
	(ssaV) type III secretion system major export apparatus protein ssaV [TTSS(SPI-2 encode) (VF0321)] [Salmonella enterica subsp. enterica serovar Typhimurium str. LT2]	N	N	N	N	N	N	N	Y	N	N	N	N	N	N	N	N	N	N	N	N	Y	N	N	N	N	N
	(sscA) chaperone for sseC [SPI-2 encoded T3SS (SS021)] [Salmonella enterica subsp. enterica serovar Typhimurium str. LT2]	N	N	N	N	N	N	N	Y	N	N	N	N	N	N	N	N	N	N	N	N	Y	N	N	N	N	N
	(sscB) chaperone for sseF [SPI-2 encoded T3SS (SS021)] [Salmonella enterica subsp. enterica serovar Typhimurium str. LT2]	N	N	N	N	N	N	N	Y	N	N	N	N	N	N	N	N	N	N	N	N	Y	N	N	N	N	N
	(sseA) chaperone for sseB and sseD [TTSS(SPI-2 encode) (VF0321)] [Salmonella enterica subsp. enterica serovar Typhimurium str. LT2]	N	N	N	N	N	N	N	Y	N	N	N	N	N	N	N	N	N	N	N	N	Y	N	N	N	N	N
	(sseB) type III secretion system effector SseB [TTSS(SPI-2 encode) (VF0321)] [Salmonella enterica subsp. enterica serovar Typhimurium str. LT2]	N	N	N	N	N	N	N	Y	N	N	N	N	N	N	N	N	N	N	N	N	Y	N	N	N	N	N
	(sseC) type III secretion system hydrophilic translocator, pore protein SseC [TTSS(SPI-2 encode) (VF0321)] [Salmonella enterica subsp. enterica serovar Typhimurium str. LT2]	N	N	N	N	N	N	N	Y	N	N	N	N	N	N	N	N	N	N	N	N	Y	N	N	N	N	N
	(sseD) type III secretion system hydrophilic translocator, pore protein SseD [TTSS(SPI-2 encode) (VF0321)] [Salmonella enterica subsp. enterica serovar Typhimurium str. LT2]	N	N	N	N	N	N	N	Y	N	N	N	N	N	N	N	N	N	N	N	N	Y	N	N	N	N	N
	(sseE) type III secretion system effector SseE [TTSS(SPI-2 encode) (VF0321)] [Salmonella enterica subsp. enterica serovar Typhimurium str. LT2]	N	N	N	N	N	N	N	Y	N	N	N	N	N	N	N	N	N	N	N	N	Y	N	N	N	N	N
	(sseF) type III secretion system effector SseF [TTSS(SPI-2 encode) (VF0321)] [Salmonella enterica subsp. enterica serovar Typhimurium str. LT2]	N	N	N	N	N	N	N	Y	N	N	N	N	N	N	N	N	N	N	N	N	Y	N	N	N	N	N
	(sseG) type III secretion system effector SseG [TTSS(SPI-2 encode) (VF0321)] [Salmonella enterica subsp. enterica serovar Typhimurium str. LT2]	N	N	N	N	N	N	N	Y	N	N	N	N	N	N	N	N	N	N	N	N	Y	N	N	N	N	N
	(sseI/srfH) secreted effector protein [TTSS-2 translocated effectors (CVF035)] [Salmonella enterica subsp. enterica serovar Newport str. SL254]	N	N	N	N	N	N	N	Y	N	N	N	N	N	N	N	N	N	N	N	N	Y	N	N	N	N	N
	(sseJ) type III secretion system effector SseJ, glycerophospholipid:cholesterol acyltransferase [TTSS(SPI-2 encode) (VF0321)] [Salmonella enterica subsp. enterica serovar Typhimurium str. LT2]	N	N	N	N	N	N	N	Y	N	N	N	N	N	N	N	N	N	N	N	N	Y	N	N	N	N	N
	(sseK1) type III secretion system effector SseK1 [SPI-2 encoded T3SS (SS021)] [Salmonella enterica subsp. enterica serovar Typhimurium str. LT2]	N	N	N	N	N	N	N	Y	N	N	N	N	N	N	N	N	N	N	N	N	Y	N	N	N	N	N
	(sseK2) NleB [TTSS-2 translocated effectors (CVF035)] [Salmonella enterica subsp. enterica serovar Dublin str. CT_02021853]	N	N	N	N	N	N	N	Y	N	N	N	N	N	N	N	N	N	N	N	N	Y	N	N	N	N	N
	(sseL) type III secretion system effector SseL, deubiquitinase [SPI-2 encoded T3SS (SS021)] [Salmonella enterica subsp. enterica serovar Typhimurium str. LT2]	N	N	N	N	N	N	N	Y	N	N	N	N	N	N	N	N	N	N	N	N	Y	N	N	N	N	N
	(sspH2) type III secretion system effector SspH2, E3 ubiquitin ligase [TTSS(SPI-2 encode) (VF0321)] [Salmonella enterica subsp. enterica serovar Typhimurium str. LT2]	N	N	N	N	N	N	N	Y	N	N	N	N	N	N	N	N	N	N	N	N	Y	N	N	N	N	N
	(ssrA) sensor kinase [SPI-2 encoded T3SS (SS021)] [Salmonella enterica subsp. enterica serovar Typhimurium str. LT2]	N	N	N	N	N	N	N	Y	N	N	N	N	N	N	N	N	N	N	N	N	Y	N	N	N	N	N
	(ssrB) transcriptional activator [SPI-2 encoded T3SS (SS021)] [Salmonella enterica subsp. enterica serovar Typhimurium str. LT2]	N	N	N	N	N	N	N	Y	N	N	N	N	N	N	N	N	N	N	N	N	Y	N	N	N	N	N
	(steA) type III secretion system effector SteA [SPI-1 encoded T3SS (SS010)] [Salmonella enterica subsp. enterica serovar Typhimurium str. LT2]	N	N	N	N	N	N	N	Y	N	N	N	N	N	N	N	N	N	N	N	N	Y	N	N	N	N	N
	(steB) type III secretion system effector SteB [SPI-1 encoded T3SS (SS010)] [Salmonella enterica subsp. enterica serovar Typhimurium str. LT2]	N	N	N	N	N	N	N	Y	N	N	N	N	N	N	N	N	N	N	N	N	Y	N	N	N	N	N
	(steC) type III secretion system effector SteC [SPI-2 encoded T3SS (SS021)] [Salmonella enterica subsp. enterica serovar Typhimurium str. LT2]	N	N	N	N	N	N	N	Y	N	N	N	N	N	N	N	N	N	N	N	N	Y	N	N	N	N	N
T5SS	(STM0570) outer membrane esterase [ApeE (SS104)] [Salmonella enterica subsp. enterica serovar Typhimurium str. LT2]	N	N	N	N	N	N	N	Y	N	N	N	N	N	N	N	N	N	N	N	N	Y	N	N	N	N	N
T6SS	(APECO1_3705) hypothetical protein [SCI-I T6SS (CVF734)] [Escherichia coli APEC O1]	N	N	N	N	N	N	N	N	N	N	N	N	N	N	N	N	N	N	N	N	N	N	Y	N	Y	N
	(ECNA114_2867) hypothetical protein [SCI-I T6SS (CVF734)] [Escherichia coli NA114]	N	N	N	N	N	N	N	N	N	N	N	N	N	N	N	N	N	N	N	N	N	N	Y	N	Y	N
	(SeAg_B4893) putative outer membrane protein [Stj (CVF028)] [Salmonella enterica subsp. enterica serovar Agona str. SL483]	N	N	N	N	N	N	N	Y	N	N	N	N	N	N	N	N	N	N	N	N	Y	N	Y	N	Y	N
	(SeAg_B4896) putative outer membrane protein [Stj (CVF028)] [Salmonella enterica subsp. enterica serovar Agona str. SL483]	N	N	Y	N	N	N	N	Y	N	N	N	N	N	N	N	N	N	N	N	N	Y	N	Y	N	Y	N
	(clpV) chaperone ATPase [SCI (Salmonella centrisome island) (SS176)] [Salmonella enterica subsp. enterica serovar Typhimurium str. LT2]	N	N	N	N	N	N	N	Y	N	N	N	N	N	N	N	N	N	N	N	N	Y	N	N	N	N	N
	(sciA) cytoplasmic protein [SCI (Salmonella centrisome island) (SS176)] [Salmonella enterica subsp. enterica serovar Typhimurium str. LT2]	N	N	N	N	N	N	N	Y	N	N	N	N	N	N	N	N	N	N	N	N	Y	N	N	N	N	N
	(sciB) cytoplasmic protein [SCI (Salmonella centrisome island) (SS176)] [Salmonella enterica subsp. enterica serovar Typhimurium str. LT2]	N	N	N	N	N	N	N	Y	N	N	N	N	N	N	N	N	N	N	N	N	Y	N	N	N	N	N
	(sciC) cytoplasmic protein [SCI (Salmonella centrisome island) (SS176)] [Salmonella enterica subsp. enterica serovar Typhimurium str. LT2]	N	N	N	N	N	N	N	Y	N	N	N	N	N	N	N	N	N	N	N	N	Y	N	N	N	N	N
	(sciD) cytoplasmic protein [SCI (Salmonella centrisome island) (SS176)] [Salmonella enterica subsp. enterica serovar Typhimurium str. LT2]	N	N	N	N	N	N	N	Y	N	N	N	N	N	N	N	N	N	N	N	N	Y	N	N	N	N	N
	(sciE) cytoplasmic protein [SCI (Salmonella centrisome island) (SS176)] [Salmonella enterica subsp. enterica serovar Typhimurium str. LT2]	N	N	N	N	N	N	N	Y	N	N	N	N	N	N	N	N	N	N	N	N	Y	N	N	N	N	N
	(sciF) cytoplasmic protein [SCI (Salmonella centrisome island) (SS176)] [Salmonella enterica subsp. enterica serovar Typhimurium str. LT2]	N	N	N	N	N	N	N	Y	N	N	N	N	N	N	N	N	N	N	N	N	Y	N	N	N	N	N
	(sciH) cytoplasmic protein [SCI (Salmonella centrisome island) (SS176)] [Salmonella enterica subsp. enterica serovar Typhimurium str. LT2]	N	N	N	N	N	N	N	Y	N	N	N	N	N	N	N	N	N	N	N	N	Y	N	N	N	N	N
	(sciI) cytoplasmic protein [SCI (Salmonella centrisome island) (SS176)] [Salmonella enterica subsp. enterica serovar Typhimurium str. LT2]	N	N	N	N	N	N	N	Y	N	N	N	N	N	N	N	N	N	N	N	N	Y	N	N	N	N	N
	(sciJ) cytoplasmic protein [SCI (Salmonella centrisome island) (SS176)] [Salmonella enterica subsp. enterica serovar Typhimurium str. LT2]	N	N	N	N	N	N	N	Y	N	N	N	N	N	N	N	N	N	N	N	N	Y	N	N	N	N	N
	(sciK) cytoplasmic protein [SCI (Salmonella centrisome island) (SS176)] [Salmonella enterica subsp. enterica serovar Typhimurium str. LT2]	N	N	N	N	N	N	N	Y	N	N	N	N	N	N	N	N	N	N	N	N	Y	N	N	N	N	N
	(sciL) cytoplasmic protein [SCI (Salmonella centrisome island) (SS176)] [Salmonella enterica subsp. enterica serovar Typhimurium str. LT2]	N	N	N	N	N	N	N	Y	N	N	N	N	N	N	N	N	N	N	N	N	Y	N	N	N	N	N
	(sciM) cytoplasmic protein [SCI (Salmonella centrisome island) (SS176)] [Salmonella enterica subsp. enterica serovar Typhimurium str. LT2]	N	N	N	N	N	N	N	Y	N	N	N	N	N	N	N	N	N	N	N	N	Y	N	N	N	N	N
	(sciN) outer membrane lipoprotein [SCI (Salmonella centrisome island) (SS176)] [Salmonella enterica subsp. enterica serovar Typhimurium str. LT2]	N	N	N	N	N	N	N	Y	N	N	N	N	N	N	N	N	N	N	N	N	Y	N	N	N	N	N
	(sciO) cytoplasmic protein [SCI (Salmonella centrisome island) (SS176)] [Salmonella enterica subsp. enterica serovar Typhimurium str. LT2]	N	N	N	N	N	N	N	Y	N	N	N	N	N	N	N	N	N	N	N	N	Y	N	N	N	N	N
	(sciP) hypothetical protein [SCI (Salmonella centrisome island) (SS176)] [Salmonella enterica subsp. enterica serovar Typhimurium str. LT2]	N	N	N	N	N	N	N	Y	N	N	N	N	N	N	N	N	N	N	N	N	Y	N	N	N	N	N
	(sciQ) inner membrane protein [SCI (Salmonella centrisome island) (SS176)] [Salmonella enterica subsp. enterica serovar Typhimurium str. LT2]	N	N	N	N	N	N	N	Y	N	N	N	N	N	N	N	N	N	N	N	N	Y	N	N	N	N	N
	(sciR) Shiga-like toxin A subunit [SCI (Salmonella centrisome island) (SS176)] [Salmonella enterica subsp. enterica serovar Typhimurium str. LT2]	N	N	N	N	N	N	N	Y	N	N	N	N	N	N	N	N	N	N	N	N	Y	N	N	N	N	N
	(sciS/icmF-like) inner membrane protein [SCI (Salmonella centrisome island) (SS176)] [Salmonella enterica subsp. enterica serovar Typhimurium str. LT2]	N	N	N	N	N	N	N	Y	N	N	N	N	N	N	N	N	N	N	N	N	Y	N	N	N	N	N
	(sciT) cytoplasmic protein [SCI (Salmonella centrisome island) (SS176)] [Salmonella enterica subsp. enterica serovar Typhimurium str. LT2]	N	N	N	N	N	N	N	Y	N	N	N	N	N	N	N	N	N	N	N	N	Y	N	N	N	N	N
	(sciU) periplasmic protein [SCI (Salmonella centrisome island) (SS176)] [Salmonella enterica subsp. enterica serovar Typhimurium str. LT2]	N	N	N	N	N	N	N	Y	N	N	N	N	N	N	N	N	N	N	N	N	Y	N	N	N	N	N
	(sciV) cytoplasmic protein [SCI (Salmonella centrisome island) (SS176)] [Salmonella enterica subsp. enterica serovar Typhimurium str. LT2]	N	N	N	N	N	N	N	Y	N	N	N	N	N	N	N	N	N	N	N	N	Y	N	N	N	N	N
	(sciW) cytoplasmic protein [SCI (Salmonella centrisome island) (SS176)] [Salmonella enterica subsp. enterica serovar Typhimurium str. LT2]	N	N	N	N	N	N	N	Y	N	N	N	N	N	N	N	N	N	N	N	N	Y	N	N	N	N	N
	(STM0278) periplasmic protein [SCI (Salmonella centrisome island) (SS176)] [Salmonella enterica subsp. enterica serovar Typhimurium str. LT2]	N	N	N	N	N	N	N	Y	N	N	N	N	N	N	N	N	N	N	N	N	Y	N	N	N	N	N
	(vgrS) cytoplasmic protein [SCI (Salmonella centrisome island) (SS176)] [Salmonella enterica subsp. enterica serovar Typhimurium str. LT2]	N	N	N	N	N	N	N	Y	N	N	N	N	N	N	N	N	N	N	N	N	Y	N	N	N	N	N
